# Supplementary material for: Investigation of the effects of phthalates on in vitro thyroid models with RNA-Seq and ATAC-Seq
Source: Front Endocrinol (Lausanne). 2023 Sep 22;14:1200211. doi: 10.3389/fendo.2023.1200211 (PMC10556862; doi:10.3389/fendo.2023.1200211)
Supplement: Supplementary file 2 [file DataSheet_2.xlsx]

## Sheet: DEHP_vs_DMSO
ID	Description	setSize	enrichmentScore	NES	pvalue	p.adjust	qvalue	rank	leading_edge	core_enrichment
R-MMU-6805567	Keratinization	39	0.494499	1.78664	0.00623053	0.0530303	0.0416613	2621	tags=46%, list=20%, signal=37%	72432/94179/66708/16663/110310/21816/13512/16687/16665/16682/56460/16666/74127/626834/16661/13511/259277/317653
R-MMU-4085001	Sialic acid metabolism	24	0.542827	1.73627	0.00630462	0.0530303	0.0416613	2404	tags=42%, list=18%, signal=34%	50798/235504/12764/94181/20454/50935/20444/19025/20440/20442
R-MMU-6809371	Formation of the cornified envelope	38	0.477993	1.71559	0.00503763	0.0457704	0.0359578	2621	tags=45%, list=20%, signal=36%	72432/94179/16663/110310/21816/13512/16687/16665/16682/56460/16666/74127/626834/16661/13511/259277/317653
R-MMU-8978868	Fatty acid metabolism	125	0.348403	1.58988	0.00235649	0.0270854	0.0212786	2519	tags=30%, list=19%, signal=25%	52538/74147/269823/11370/74205/12896/66834/170789/14979/433256/17164/26897/71985/19063/26378/20280/109136/107476/257633/73724/625249/13076/13110/13177/14073/56794/70757/108099/17117/170439/20520/21835/23887/171210/11409/330260/11430/74114
R-MMU-3700989	Transcriptional Regulation by TP53	273	-0.265875	-1.33152	0.00727335	0.0578231	0.0454266	2515	tags=28%, list=19%, signal=23%	77976/66671/231464/18983/21343/78294/216456/12995/228980/100126824/104625/78893/23797/22166/69131/20463/235559/53376/77683/20020/57748/69562/27374/12189/12649/50493/234366/68240/60599/327762/69125/11651/67338/29813/13197/108097/12861/20620/228829/22427/58184/13063/66494/51792/69920/15258/108083/17246/66491/58202/22190/268697/26909/54401/26931/18854/26399/12428/22629/12867/20924/70088/107932/68441…
R-MMU-8953897	Cellular responses to stimuli	405	-0.26176	-1.38076	0.00209488	0.0245071	0.019253	2307	tags=24%, list=18%, signal=21%	67305/104248/227699/100126824/15499/69077/445007/68097/112407/71844/23797/22166/252875/14056/17135/73710/20463/67951/26462/13626/56550/66105/77683/59015/216080/50493/15511/68240/67204/58233/277854/93759/72787/11651/27401/26397/50527/20466/12861/19645/13063/17970/218210/26413/50490/170762/50758/15526/17246/14778/19172/17684/13057/22142/22190/15364/17087/26399/15185/12428/71962/20111/12867/67384/66…
R-MMU-2262752	Cellular responses to stress	402	-0.262657	-1.38619	0.00265847	0.0281798	0.0221384	2307	tags=24%, list=18%, signal=21%	67305/104248/227699/100126824/15499/69077/445007/68097/112407/71844/23797/22166/252875/14056/17135/73710/20463/67951/26462/13626/56550/66105/77683/59015/216080/50493/15511/68240/67204/58233/277854/93759/72787/11651/27401/26397/50527/20466/12861/19645/13063/17970/218210/26413/50490/170762/50758/15526/17246/14778/19172/17684/13057/22142/22190/15364/17087/26399/15185/12428/71962/20111/12867/67384/66…
R-MMU-1266738	Developmental Biology	280	-0.278817	-1.39967	0.00313686	0.0321781	0.0252795	3518	tags=38%, list=27%, signal=28%	66713/20349/13838/76709/20361/13642/56443/13001/16691/26394/214968/18772/12933/11848/14360/227937/19713/20404/18481/13836/232910/110596/13429/19878/19247/56458/71770/19877/20602/64058/23792/17698/14083/53867/66809/78294/19684/20416/12995/74769/67451/23797/22350/73710/13636/223435/67951/16653/216963/18749/11852/66340/67399/74117/17128/14388/12834/11651/20563/14026/54712/21894/20662/18717/12827/264…
R-MMU-5673001	RAF/MAP kinase cascade	194	-0.291966	-1.40444	0.00615962	0.0529394	0.0415898	3059	tags=31%, list=23%, signal=24%	19713/12325/18590/12223/110135/14173/15200/17311/14175/13383/71746/59029/14083/226016/78294/20416/57437/26446/74769/18596/69077/19731/29875/319520/16653/211323/16453/11836/14268/18595/21894/20662/51792/26413/23980/19172/22190/14182/194231/54401/114715/20742/18708/19047/240672/26931/19046/228769/11465/216169/16590/26443/12048/171463/11461/14585/13874/215449/18777/67151/70247
R-MMU-1257604	PIP3 activates AKT signaling	191	-0.292693	-1.4055	0.00772205	0.0605928	0.0476024	3338	tags=37%, list=25%, signal=28%	13001/26444/494448/52615/13867/74493/14360/12151/19211/98432/18590/12576/12223/245688/14173/66508/15200/17311/19247/14175/56458/59029/78294/12995/26446/109294/15370/74769/18596/69077/23797/19720/14056/13626/99377/211323/234366/18595/14388/268980/11651/14013/241915/12418/18717/51792/26413/56212/108083/17246/19172/30951/56424/22190/14182/19353/18708/26931/18854/228769/107932/68441/13619/16590/77125…
R-MMU-5683057	MAPK family signaling cascades	221	-0.298492	-1.45109	0.0024874	0.0272402	0.0214003	3246	tags=34%, list=25%, signal=26%	12534/13867/58804/14360/19713/12325/18590/18481/12223/110135/14173/15200/17311/19247/14175/56458/13383/103573/71746/59029/14083/226016/78294/20416/57437/26446/74769/18596/69077/19731/29875/319520/16653/18749/211323/16453/11836/14268/18595/21894/20662/51792/26413/23980/19172/22190/14182/194231/54401/114715/18747/224105/19353/20742/18708/19047/240672/26931/19046/228769/11465/216169/16590/229776/507…
R-MMU-69481	G2/M Checkpoints	129	-0.318508	-1.45688	0.00540746	0.0482123	0.0378762	2425	tags=26%, list=19%, signal=22%	70238/78294/26446/22390/69077/68251/319181/235559/12189/12649/20184/68240/327762/70024/319190/22427/19172/22190/268697/26909/54401/12530/22629/228769/17217/26443/29870/55948/22059/17216/12442/67151/22627/70247
R-MMU-2990846	SUMOylation	137	-0.318194	-1.46896	0.00571867	0.0500515	0.0393211	2425	tags=40%, list=19%, signal=33%	22591/223921/67241/52615/12151/20687/18035/72124/21969/69736/13163/227720/70238/19357/227699/106021/17190/445007/71844/19720/18034/59015/21974/12189/13433/226026/72787/24061/20466/241915/75826/12418/17344/21973/218210/15258/22658/170762/17246/21833/30951/170930/18854/66341/16319/22196/223701/268903/18226/13619/22337/20877/21420/19387/52276
R-MMU-68886	M Phase	330	-0.290927	-1.49223	0.000450423	0.00954896	0.00750178	2654	tags=28%, list=20%, signal=23%	70799/103573/215387/66140/66570/227720/59029/74498/236266/78294/12995/19357/26446/320394/105988/12235/227699/66336/20873/69077/445007/68097/52696/71844/78798/73710/107995/319181/67951/59015/216080/56150/100986/70099/72787/108000/208628/319190/24061/19645/67629/51792/218210/26413/237222/67141/170762/228421/54392/71819/19172/22142/98386/22190/268697/18747/70231/71175/67203/19047/26931/67037/56086/5…
R-MMU-69242	S Phase	137	-0.32486	-1.49973	0.00330982	0.0328913	0.0258398	2572	tags=27%, list=20%, signal=22%	59029/66671/18973/78294/19357/26446/22390/78833/69077/23797/216080/12443/68240/327762/11651/27401/24061/19645/18969/19172/22190/12428/12530/67849/228769/68612/16881/67177/56371/17217/26443/54124/17216/67151/12572/70247/12447
R-MMU-69275	G2/M Transition	165	-0.318346	-1.503	0.00199689	0.0243453	0.0191259	1240	tags=19%, list=9%, signal=18%	51792/237222/19172/22142/22190/268697/18747/67203/12428/12530/22154/19046/228769/16475/104318/21664/12537/18817/18472/26443/66296/29870/22059/18005/15516/227613/12442/67151/76789/12572/22627/70247
R-MMU-68877	Mitotic Prometaphase	180	-0.317854	-1.50819	0.00123759	0.0190429	0.0149603	2693	tags=32%, list=21%, signal=26%	72415/70799/103573/215387/66140/66570/236266/12995/19357/320394/12235/66336/20873/445007/68097/52696/78798/73710/107995/67951/59015/56150/100986/70099/108000/208628/24061/67629/51792/237222/228421/54392/22142/268697/18747/67203/19047/26931/67037/57294/16319/22154/67849/104318/18817/20877/12236/18472/66296/60411/18005/19387/227613/12442/12615/52276/76789/22627
R-MMU-3108232	SUMO E3 ligases SUMOylate target proteins	131	-0.329832	-1.5128	0.00724432	0.0578231	0.0454266	3400	tags=41%, list=26%, signal=31%	22591/223921/67241/52615/12151/20687/18035/72124/21969/69736/13163/227720/70238/19357/227699/106021/17190/445007/71844/19720/18034/59015/21974/12189/13433/226026/72787/24061/20466/241915/12418/17344/21973/218210/15258/22658/170762/17246/21833/30951/170930/18854/66341/16319/22196/223701/268903/18226/13619/22337/20877/21420/19387/52276
R-MMU-453274	Mitotic G2-G2/M phases	167	-0.324508	-1.53463	0.0017959	0.0231525	0.0181889	1240	tags=20%, list=9%, signal=18%	51792/237222/19172/22142/22190/268697/18747/67203/12428/12530/13557/22154/19046/228769/16475/104318/21664/12537/18817/18472/26443/66296/29870/22059/18005/15516/227613/12442/67151/76789/12572/22627/70247
R-MMU-69618	Mitotic Spindle Checkpoint	105	-0.349947	-1.53655	0.0036973	0.0359921	0.0282758	2909	tags=36%, list=22%, signal=28%	102920/72124/69736/66440/72415/103573/66140/66570/320394/12235/66336/445007/68097/52696/107995/59015/216080/56150/108000/208628/67629/51792/228421/67203/19047/26931/67037/57294/16319/68612/18817/20877/12236/18472/60411/19387/12615/52276
R-MMU-381426	Regulation of Insulin-like Growth Factor (IGF) transport and uptake by Insulin-like Growth Factor Binding Proteins (IGFBPs)	72	-0.375753	-1.53978	0.00586657	0.0508792	0.0399713	2971	tags=42%, list=23%, signal=32%	14734/239552/216197/208659/16011/22393/16009/16010/80752/20750/214058/18619/14268/268977/66853/83554/18220/11820/16852/74761/66940/14314/29817/11576/21857/11804/19089/19672/56453/16002
R-MMU-9012999	RHO GTPase cycle	352	-0.298194	-1.54325	8.69637e-05	0.0025926	0.00203678	3203	tags=32%, list=24%, signal=25%	269061/263406/20355/11848/12704/21927/68202/227937/20401/18481/13836/23943/216197/319899/110596/70361/66508/19878/58220/208846/13367/19877/11671/12709/12848/109294/244418/20462/56513/71972/214137/21763/230098/218952/208263/109333/19647/71704/228482/108037/104215/12461/50884/223435/29875/216963/239027/11852/229658/14270/64652/326618/15239/109711/20947/73167/69581/58996/14252/14674/207212/117600/17…
R-MMU-68882	Mitotic Anaphase	208	-0.318608	-1.5463	0.000494566	0.0102569	0.00805792	2693	tags=30%, list=21%, signal=24%	72415/103573/66140/66570/59029/78294/19357/26446/320394/105988/12235/227699/66336/69077/445007/68097/52696/73710/107995/67951/59015/216080/56150/72787/108000/208628/24061/67629/51792/170762/228421/19172/22142/98386/22190/268697/67203/19047/26931/67037/57294/16319/16211/22196/67849/228769/68612/18817/19384/20877/12236/18472/26443/60411/19387/227613/12442/67151/12615/52276/30939/70247
R-MMU-450531	Regulation of mRNA stability by proteins that bind AU-rich elements	80	-0.371142	-1.55657	0.00774876	0.0605928	0.0476024	2649	tags=32%, list=20%, signal=26%	103573/227720/59029/22695/78294/26446/69077/15511/70640/11651/72662/109075/238799/19172/22190/54401/18458/11991/75901/56086/228769/27998/26443/15507/67151/70247
R-MMU-8980692	RHOA GTPase cycle	122	-0.34358	-1.56468	0.0017404	0.0230603	0.0181165	2177	tags=34%, list=17%, signal=28%	110596/70361/19878/208846/13367/19877/109294/214137/21763/109333/71704/228482/223435/29875/239027/229658/73167/58996/14252/207212/117600/236920/20619/22325/98386/213522/68743/18708/12549/71544/22319/22042/228359/11464/192662/14251/71435/54216/110279/26934/13605
R-MMU-2555396	Mitotic Metaphase and Anaphase	209	-0.322318	-1.56535	0.00030818	0.00721495	0.00566815	2693	tags=30%, list=21%, signal=24%	72415/103573/66140/66570/59029/78294/19357/26446/320394/105988/12235/227699/66336/69077/445007/68097/52696/73710/107995/67951/59015/216080/56150/72787/108000/208628/24061/67629/51792/67141/170762/228421/19172/22142/98386/22190/268697/67203/19047/26931/67037/57294/16319/16211/22196/67849/228769/68612/18817/19384/20877/12236/18472/26443/60411/19387/227613/12442/67151/12615/52276/30939/70247
R-MMU-109582	Hemostasis	325	-0.307867	-1.57003	5.33761e-05	0.0018186	0.00142871	2066	tags=26%, list=16%, signal=22%	14462/21824/17135/73710/11674/68732/67951/16653/22388/12505/22761/18749/19084/11852/12258/16551/20692/21808/15081/21346/14268/11651/20720/14726/109711/14062/14674/14678/21894/20662/18793/51792/26413/16149/67059/14677/13590/228421/20340/14707/56212/71819/231871/22325/22142/11820/209737/18747/19353/18708/20970/26931/271457/19128/19246/238130/14697/192176/16410/11465/109232/21933/21857/217864/19085/…
R-MMU-429914	Deadenylation-dependent mRNA decay	54	-0.411387	-1.58255	0.00819123	0.063532	0.0499115	2498	tags=33%, list=19%, signal=27%	231464/18983/75705/104625/78893/70640/72587/69125/72662/109075/58184/18458/75901/27756/27998/50783/230594/192170
R-MMU-1428517	The citric acid (TCA) cycle and respiratory electron transport	154	-0.340278	-1.59909	0.000909378	0.0146995	0.0115481	3580	tags=42%, list=27%, signal=31%	66377/12868/20917/71679/67680/66359/16828/18597/17993/52892/11946/17992/69802/68202/75406/28080/17991/66272/78920/66916/17436/27402/226646/11949/11947/68263/66690/100126824/22272/20463/11958/66091/11951/66416/107029/18604/72900/12861/236900/68342/13063/66152/11950/13382/230075/22228/66052/12974/66576/18293/66594/12867/228033/70316/68349/22333/381511/67126/17718/22273/231430/66218/12858/12857
R-MMU-8852276	The role of GTSE1 in G2/M progression after G2 checkpoint	68	-0.397321	-1.60437	0.00439202	0.0410783	0.0322716	1073	tags=21%, list=8%, signal=19%	19172/22142/22190/268697/228769/18817/26443/29870/22059/15516/227613/12442/67151/70247
R-MMU-8878159	Transcriptional regulation by RUNX3	73	-0.39301	-1.61471	0.00456003	0.0422357	0.0331808	2572	tags=29%, list=20%, signal=23%	59029/78294/26446/69077/433586/12443/18519/17128/270118/17246/19172/22190/12400/228769/21415/26443/22059/67151/19664/21803/70247
R-MMU-163200	Respiratory electron transport, ATP synthesis by chemiosmotic coupling, and heat production by uncoupling proteins.	113	-0.362844	-1.61655	0.00133995	0.019846	0.0155912	3580	tags=42%, list=27%, signal=30%	66377/12868/71679/66359/17993/52892/11946/17992/69802/68202/75406/28080/17991/66272/66916/226646/11949/11947/66690/100126824/22272/20463/11958/66091/11951/66416/72900/12861/68342/13063/66152/11950/230075/22228/66576/66594/12867/228033/70316/68349/67126/17718/22273/231430/66218/12858/12857
R-MMU-73886	Chromosome Maintenance	85	-0.384207	-1.62725	0.00302437	0.0313614	0.0246379	3377	tags=40%, list=26%, signal=30%	68147/319192/15270/26886/18968/102920/52530/66181/245688/214901/13163/72171/21750/66570/320394/66336/319181/21752/68240/327762/245474/319190/22427/70645/57321/18969/12428/101185/16881/319171/60411/497652/105522/12615
R-MMU-2467813	Separation of Sister Chromatids	172	-0.344446	-1.6343	0.000419104	0.00908694	0.00713881	2693	tags=31%, list=21%, signal=25%	72415/103573/66140/66570/59029/78294/19357/26446/320394/105988/12235/66336/69077/445007/68097/52696/73710/107995/67951/59015/216080/56150/108000/208628/24061/67629/51792/228421/19172/22142/22190/67203/19047/26931/67037/57294/16319/67849/228769/68612/18817/20877/12236/18472/26443/60411/19387/227613/67151/12615/52276/30939/70247
R-MMU-1474228	Degradation of the extracellular matrix	63	-0.410206	-1.6373	0.00437333	0.0410783	0.0322716	1888	tags=35%, list=14%, signal=30%	13717/53867/58223/12505/20750/12816/14268/12834/18550/12336/12827/12832/21857/12825/11501/56213/18073/12833/12831/12843/12842/12826
R-MMU-174143	APC/C-mediated degradation of cell cycle proteins	82	-0.390879	-1.6456	0.00200737	0.0243453	0.0191259	2572	tags=32%, list=20%, signal=26%	59029/78294/26446/69077/107995/216080/56150/27401/19645/67141/19172/22190/268697/12428/228769/68612/18817/56371/20877/229776/12236/26443/18005/67151/30939/70247
R-MMU-453276	Regulation of mitotic cell cycle	82	-0.390879	-1.6456	0.00200737	0.0243453	0.0191259	2572	tags=32%, list=20%, signal=26%	59029/78294/26446/69077/107995/216080/56150/27401/19645/67141/19172/22190/268697/12428/228769/68612/18817/56371/20877/229776/12236/26443/18005/67151/30939/70247
R-MMU-69206	G1/S Transition	99	-0.382545	-1.65025	0.000622024	0.0121104	0.00951409	2572	tags=30%, list=20%, signal=25%	59029/66671/18973/78294/26446/22390/69077/23797/12443/68240/11651/70024/27401/19645/51792/18969/19172/22190/12428/12530/228769/67177/17217/26443/54124/17216/67151/12572/70247/12447
R-MMU-69620	Cell Cycle Checkpoints	244	-0.338205	-1.66105	2.44814e-05	0.0010616	0.000834008	2828	tags=32%, list=22%, signal=25%	12545/66440/15574/72415/103573/66140/66570/59029/70238/78294/26446/320394/12235/66336/22390/69077/445007/68097/52696/68251/107995/319181/235559/59015/216080/56150/12189/12649/20184/68240/327762/70024/108000/208628/29813/319190/228829/67629/22427/51792/228421/17246/19172/22190/268697/26909/54401/67203/19047/26931/67037/57294/12428/16319/12530/22629/228769/68612/18817/20877/12236/18472/17217/26443/…
R-MMU-2029482	Regulation of actin dynamics for phagocytic cup formation	45	-0.447205	-1.66425	0.00692989	0.0569923	0.0447739	3827	tags=53%, list=29%, signal=38%	140579/12928/56378/66713/76709/56443/17886/18016/20963/14083/50884/74117/26413/16885/80987/11308/22325/19353/17918/11465/242687/11461/15516/68089
R-MMU-4615885	SUMOylation of DNA replication proteins	40	-0.464476	-1.66767	0.00548817	0.0484788	0.0380855	3096	tags=50%, list=24%, signal=38%	72124/21969/69736/227720/227699/445007/71844/59015/21974/72787/21973/218210/170762/170930/16319/22196/18226/20877/19387/52276
R-MMU-69202	Cyclin E associated events during G1/S transition	66	-0.41481	-1.66854	0.00329469	0.0328913	0.0258398	2572	tags=33%, list=20%, signal=27%	59029/66671/78294/26446/22390/69077/23797/12443/11651/27401/19645/19172/22190/12428/12530/228769/26443/54124/67151/12572/70247/12447
R-MMU-9013149	RAC1 GTPase cycle	138	-0.362145	-1.67302	0.000379051	0.00840964	0.00660671	2368	tags=32%, list=18%, signal=26%	109294/56513/214137/230098/218952/109333/50884/223435/29875/216963/239027/229658/14270/64652/20947/58996/14674/117600/17970/20662/20619/11308/22325/13057/98386/224105/19353/213522/18708/16449/66898/238130/12549/71544/22319/22042/228359/242687/192662/225358/71435/110279/26934/13605
R-MMU-190236	Signaling by FGFR	57	-0.429677	-1.68302	0.00243481	0.0272402	0.0214003	2891	tags=40%, list=22%, signal=32%	66420/14173/71436/19247/14175/78294/20416/15382/116701/433702/16653/20020/14388/24064/20662/51792/26413/69920/66491/22190/14182/114715/18708
R-MMU-6791226	Major pathway of rRNA processing in the nucleolus and cytosol	172	-0.357279	-1.69519	0.000120737	0.00319953	0.00251358	3634	tags=43%, list=28%, signal=32%	14791/26451/66480/230082/19899/75416/238217/19981/20104/50911/114641/68028/67427/20044/67619/71340/67025/20085/80886/30877/213773/14113/68172/20115/20103/53414/67097/18572/56200/11837/213895/57315/27207/65019/27367/19988/66483/27966/19982/66475/57808/67676/20068/27370/72662/100608/20054/109075/68193/56040/20116/108167922/19946/75273/22121/67941/67186/20090/57294/19921/66878/67248/54364/104318/664…
R-MMU-72312	rRNA processing	172	-0.357279	-1.69519	0.000120737	0.00319953	0.00251358	3634	tags=43%, list=28%, signal=32%	14791/26451/66480/230082/19899/75416/238217/19981/20104/50911/114641/68028/67427/20044/67619/71340/67025/20085/80886/30877/213773/14113/68172/20115/20103/53414/67097/18572/56200/11837/213895/57315/27207/65019/27367/19988/66483/27966/19982/66475/57808/67676/20068/27370/72662/100608/20054/109075/68193/56040/20116/108167922/19946/75273/22121/67941/67186/20090/57294/19921/66878/67248/54364/104318/664…
R-MMU-8868773	rRNA processing in the nucleus and cytosol	172	-0.357279	-1.69519	0.000120737	0.00319953	0.00251358	3634	tags=43%, list=28%, signal=32%	14791/26451/66480/230082/19899/75416/238217/19981/20104/50911/114641/68028/67427/20044/67619/71340/67025/20085/80886/30877/213773/14113/68172/20115/20103/53414/67097/18572/56200/11837/213895/57315/27207/65019/27367/19988/66483/27966/19982/66475/57808/67676/20068/27370/72662/100608/20054/109075/68193/56040/20116/108167922/19946/75273/22121/67941/67186/20090/57294/19921/66878/67248/54364/104318/664…
R-MMU-9013404	RAC2 GTPase cycle	72	-0.41409	-1.69687	0.000712733	0.0129597	0.0101813	1994	tags=33%, list=15%, signal=28%	50884/223435/29875/216963/229658/20947/17970/11308/22325/13057/98386/224105/18708/66898/238130/71544/22319/22042/228359/242687/192662/71435/110279/26934
R-MMU-9013420	RHOU GTPase cycle	35	-0.486998	-1.69927	0.00518336	0.0466502	0.036649	2296	tags=43%, list=18%, signal=35%	56513/29875/216963/229658/14270/15239/69581/224105/20742/18708/12549/244895/83669/22284/67300
R-MMU-69656	Cyclin A:Cdk2-associated events at S phase entry	68	-0.422445	-1.70582	0.00128314	0.0194303	0.0152647	2572	tags=34%, list=20%, signal=27%	59029/66671/78294/26446/22390/69077/23797/12443/11651/27401/19645/19172/22190/12428/12530/228769/56371/26443/54124/67151/12572/70247/12447
R-MMU-429947	Deadenylation of mRNA	25	-0.516112	-1.71056	0.0071842	0.0578231	0.0454266	2767	tags=60%, list=21%, signal=47%	218693/228140/74108/13684/231464/18983/75705/104625/78893/72587/69125/58184/18458/230594/192170
R-MMU-453279	Mitotic G1 phase and G1/S transition	123	-0.376331	-1.71147	0.000253489	0.00620073	0.00487137	2572	tags=29%, list=20%, signal=24%	59029/66671/18973/78294/26446/22390/69077/13548/23797/12443/68240/11651/70024/27401/12444/19645/51792/18969/19172/22190/19651/12428/12530/13557/228769/67177/17217/26443/104394/54124/17216/67151/12572/13559/70247/12447
R-MMU-2682334	EPH-Ephrin signaling	55	-0.441784	-1.71244	0.00240093	0.0272402	0.0214003	3561	tags=51%, list=27%, signal=37%	56378/66713/13838/76709/13642/56443/11848/14360/18481/13836/110596/19878/19877/14083/13636/216963/66340/74117/22325/13846/224105/19353/13640/11465/59287/11461/13638/68089
R-MMU-9648025	EML4 and NUDC in mitotic spindle formation	101	-0.394984	-1.71386	0.000311067	0.00721495	0.00566815	2693	tags=37%, list=21%, signal=29%	72415/103573/66140/66570/320394/12235/66336/445007/68097/52696/78798/73710/107995/67951/59015/56150/108000/208628/67629/51792/228421/22142/67203/19047/26931/67037/57294/16319/18817/20877/12236/18472/60411/19387/227613/12615/52276
R-MMU-141424	Amplification of signal from the kinetochores	88	-0.405153	-1.71877	0.000812389	0.0138396	0.0108726	2693	tags=36%, list=21%, signal=29%	72415/103573/66140/66570/320394/12235/66336/445007/68097/52696/107995/59015/56150/108000/208628/67629/51792/228421/67203/19047/26931/67037/57294/16319/18817/20877/12236/18472/60411/19387/12615/52276
R-MMU-141444	Amplification of signal from unattached kinetochores via a MAD2 inhibitory signal	88	-0.405153	-1.71877	0.000812389	0.0138396	0.0108726	2693	tags=36%, list=21%, signal=29%	72415/103573/66140/66570/320394/12235/66336/445007/68097/52696/107995/59015/56150/108000/208628/67629/51792/228421/67203/19047/26931/67037/57294/16319/18817/20877/12236/18472/60411/19387/12615/52276
R-MMU-69278	Cell Cycle, Mitotic	443	-0.322124	-1.71881	3.0721e-08	3.66347e-06	2.87807e-06	2654	tags=30%, list=20%, signal=25%	70799/103573/215387/66140/66570/227720/59029/66671/74498/18973/236266/78294/12995/19357/26446/320394/105988/103583/12235/227699/66336/22390/78833/20873/69077/13548/445007/68097/52696/71844/78798/23797/73710/107995/319181/67951/59015/216080/15366/56150/12443/68240/100986/70099/72787/327762/11651/70024/27401/108000/208628/77744/319190/24061/12444/19645/67629/51792/218210/26413/237222/67141/170762/2…
R-MMU-72766	Translation	220	-0.354924	-1.72217	5.26514e-06	0.000295467	0.000232123	3337	tags=40%, list=25%, signal=31%	217337/13685/19981/20104/114641/68499/68028/67427/20044/18120/54709/67025/60441/20085/78523/13684/27058/27397/68172/67674/22384/20115/67036/68135/20103/94065/59054/67097/66448/75705/67768/11837/94061/27207/65019/27367/19988/66292/66483/55944/27395/66047/67204/19982/66475/57808/66163/20068/57837/27370/20054/67840/68193/56040/20116/108167922/100042807/78655/107732/19946/66085/22121/225363/50529/184…
R-MMU-1474290	Collagen formation	55	-0.445627	-1.72733	0.00208862	0.0245071	0.019253	1607	tags=29%, list=12%, signal=26%	12816/12834/216725/12827/12832/234407/373864/12825/16949/269132/12833/12831/12843/12842/12826/16948
R-MMU-373760	L1CAM interactions	54	-0.449277	-1.72831	0.00177287	0.0231525	0.0181889	3338	tags=48%, list=25%, signal=36%	13001/26394/20404/232910/13429/71770/17698/19684/12995/22350/73710/67951/26413/22325/22142/14182/19353/20742/11772/16410/11465/11461/18186/227613/67300/16402
R-MMU-446728	Cell junction organization	50	-0.457335	-1.73212	0.0018278	0.0232496	0.0182652	3119	tags=42%, list=24%, signal=32%	12552/74202/93742/58220/18810/11727/12562/56513/94332/218952/192897/214058/109711/93737/58998/22323/57342/192176/11465/16202/11461
R-MMU-445144	Signal transduction by L1	19	-0.568139	-1.73336	0.00645603	0.0535569	0.042075	1226	tags=37%, list=9%, signal=33%	26413/22325/14182/19353/16410/18186/16402
R-MMU-9013106	RHOC GTPase cycle	64	-0.432759	-1.73667	0.00139471	0.0201599	0.0158379	3169	tags=39%, list=24%, signal=30%	11848/12704/110596/70361/19878/208846/13367/19877/109333/29875/229658/14252/207212/22325/98386/68743/18708/22319/22042/228359/192662/14251/71435/110279/26934
R-MMU-9013423	RAC3 GTPase cycle	73	-0.423011	-1.73798	0.000756992	0.0133735	0.0105064	2144	tags=34%, list=16%, signal=29%	218952/50884/223435/216963/229658/14270/20947/17970/20619/11308/22325/13057/98386/224105/18708/16449/66898/71544/22319/22042/228359/242687/71435/110279/26934
R-MMU-69231	Cyclin D associated events in G1	41	-0.481507	-1.74168	0.00251273	0.0272402	0.0214003	1753	tags=32%, list=13%, signal=28%	12443/27401/12444/19645/51792/22190/19651/13557/104394/54124/12572/13559/12447
R-MMU-69236	G1 Phase	41	-0.481507	-1.74168	0.00251273	0.0272402	0.0214003	1753	tags=32%, list=13%, signal=28%	12443/27401/12444/19645/51792/22190/19651/13557/104394/54124/12572/13559/12447
R-MMU-2500257	Resolution of Sister Chromatid Cohesion	111	-0.39912	-1.76096	0.00017382	0.00448173	0.0035209	2693	tags=37%, list=21%, signal=30%	72415/103573/66140/66570/19357/320394/12235/66336/445007/68097/52696/73710/107995/67951/59015/56150/108000/208628/24061/67629/51792/228421/22142/268697/67203/19047/26931/67037/57294/16319/67849/18817/20877/12236/18472/60411/19387/227613/12442/12615/52276
R-MMU-180786	Extension of Telomeres	43	-0.477293	-1.76294	0.00283048	0.0296734	0.0233118	3377	tags=44%, list=26%, signal=33%	68147/18968/52530/66181/214901/72171/21750/21752/68240/327762/245474/22427/57321/18969/12428/101185/16881/497652/105522
R-MMU-5654736	Signaling by FGFR1	36	-0.504941	-1.76604	0.00258937	0.0277557	0.0218052	2845	tags=47%, list=22%, signal=37%	14173/71436/19247/14175/78294/20416/116701/16653/14388/24064/20662/51792/26413/22190/14182/114715/18708
R-MMU-9013026	RHOB GTPase cycle	65	-0.439678	-1.7661	0.000887772	0.0146023	0.0114718	2898	tags=40%, list=22%, signal=31%	110596/19878/208846/13367/19877/109333/71704/11852/229658/14252/207212/236920/20619/22325/68743/18708/22319/22042/228359/11464/14251/71435/54216/110279/26934/13605
R-MMU-157579	Telomere Maintenance	45	-0.474605	-1.76622	0.00201601	0.0243453	0.0191259	3377	tags=44%, list=26%, signal=33%	68147/18968/52530/66181/214901/13163/72171/21750/21752/68240/327762/245474/22427/57321/18969/12428/101185/16881/497652/105522
R-MMU-170834	Signaling by TGF-beta Receptor Complex	68	-0.440572	-1.77901	0.000589682	0.0119438	0.00938318	1899	tags=43%, list=14%, signal=37%	11848/66354/93742/20602/20901/78294/56513/66105/68010/216080/20482/21808/17128/268977/18550/26413/56424/22190/17131/228839/16997/108075/16410/14225/104394/22284/21815/21803/13559
R-MMU-9035034	RHOF GTPase cycle	35	-0.510566	-1.7815	0.00210648	0.0245071	0.019253	2096	tags=51%, list=16%, signal=43%	27360/223870/54004/23943/13367/208263/229658/14270/109711/20619/70350/18708/66898/11465/22319/228359/71435/83397
R-MMU-9006934	Signaling by Receptor Tyrosine Kinases	337	-0.346944	-1.7838	1.81593e-07	1.5749e-05	1.23726e-05	3200	tags=37%, list=24%, signal=29%	16923/13867/11848/11964/14360/11972/20404/18590/18481/12223/232910/20393/66420/14173/68775/71436/15200/19878/17311/13367/19247/14175/71770/19877/20848/20408/14083/140494/53867/78294/20416/19271/74769/15382/18596/12562/319939/116701/23797/50884/75717/433702/319520/16653/18749/18212/20020/20750/12649/214058/66340/211323/16453/21871/14268/18595/14388/12834/11651/18550/15239/24064/80707/17970/20662/1…
R-MMU-195258	RHO GTPase Effectors	219	-0.368097	-1.78635	4.17433e-06	0.000248894	0.000195534	2771	tags=34%, list=21%, signal=27%	19878/18016/208846/13367/19877/72415/103573/66140/66570/14083/320394/12235/66336/445007/68097/52696/109333/73710/104215/107995/50884/29875/67951/59015/11852/56150/14270/74117/108000/208628/14026/67629/17970/51792/26413/16885/80987/11308/228421/56212/13057/22142/320271/54401/224105/19353/67203/77579/19047/26931/67037/57294/16319/75669/22629/19046/223701/192176/11465/18817/242687/20877/12236/18472/…
R-MMU-8956320	Nucleotide biosynthesis	14	-0.636111	-1.79495	0.00633696	0.0530303	0.0416613	584	tags=21%, list=4%, signal=20%	23917/56749/23918
R-MMU-202733	Cell surface interactions at the vascular wall	55	-0.463231	-1.79557	0.000719981	0.0129597	0.0101813	2402	tags=38%, list=18%, signal=31%	20416/74769/83964/67374/21824/16653/12505/14268/20662/16149/20340/18708/20970/19128/16410/21933/69524/12843/21803/12842/16402
R-MMU-170968	Frs2-mediated activation	11	-0.676637	-1.79692	0.0070239	0.0572718	0.0449934	1226	tags=27%, list=9%, signal=25%	26413/54401/18049
R-MMU-2173789	TGF-beta receptor signaling activates SMADs	35	-0.517013	-1.804	0.00169452	0.0227686	0.0178873	2543	tags=43%, list=19%, signal=35%	20901/78294/68010/21808/17128/268977/18550/56424/22190/17131/16997/108075/16410/14225/21803
R-MMU-9607240	FLT3 Signaling	25	-0.545582	-1.80824	0.00326862	0.0328913	0.0258398	3484	tags=60%, list=27%, signal=44%	12988/16923/12576/20963/216233/78294/54607/19271/23797/16653/11651/20662/22190/18708/14783
R-MMU-6811434	COPI-dependent Golgi-to-ER retrograde traffic	77	-0.43619	-1.81625	0.000317639	0.00721495	0.00566815	2027	tags=34%, list=15%, signal=29%	73710/67951/18195/56447/16551/56358/68581/54161/59042/107338/228421/71819/12847/22142/209737/105785/70218/110033/66913/11843/26934/227613/16570/56334/68137/213827
R-MMU-2243919	Crosslinking of collagen fibrils	14	-0.645392	-1.82114	0.00489504	0.0449025	0.035276	1229	tags=43%, list=9%, signal=39%	12827/16949/12843/12842/12826/16948
R-MMU-8864260	Transcriptional regulation by the AP-2 (TFAP2) family of transcription factors	16	-0.629972	-1.83451	0.00408536	0.0389743	0.0306187	2932	tags=56%, list=22%, signal=44%	75605/17869/56222/80707/17684/70472/12705/22196/21420
R-MMU-75035	Chk1/Chk2(Cds1) mediated inactivation of Cyclin B:Cdk1 complex	12	-0.681264	-1.83591	0.00398435	0.0383947	0.0301633	988	tags=67%, list=8%, signal=62%	22628/12534/22390/268697/54401/22629/55948/22627
R-MMU-5663220	RHO GTPases Activate Formins	125	-0.405335	-1.84585	3.21868e-05	0.00122825	0.000964927	2759	tags=38%, list=21%, signal=30%	208846/13367/72415/103573/66140/66570/320394/12235/66336/445007/68097/52696/73710/107995/67951/59015/11852/56150/14270/108000/208628/14026/67629/51792/228421/22142/320271/19353/67203/19047/26931/67037/57294/16319/223701/11465/18817/20877/12236/18472/11461/60411/19387/227613/12615/18643/52276
R-MMU-422475	Axon guidance	205	-0.383533	-1.84733	3.38024e-07	2.68729e-05	2.11117e-05	3561	tags=44%, list=27%, signal=33%	56378/66713/20349/13838/76709/20361/13642/56443/13001/26394/214968/12933/11848/14360/19713/20404/18481/13836/232910/110596/13429/19878/19247/71770/19877/17698/14083/53867/78294/19684/20416/12995/74769/22350/73710/13636/223435/67951/16653/216963/18749/11852/66340/67399/74117/14388/12834/20563/14026/54712/21894/20662/18717/12827/26413/16885/12832/22325/22142/22190/14182/13846/18747/224105/22240/193…
R-MMU-3299685	Detoxification of Reactive Oxygen Species	29	-0.543006	-1.8478	0.00165024	0.0224905	0.0176688	2307	tags=48%, list=18%, signal=40%	14775/67305/22166/26462/50493/50527/13063/17970/50490/14778/13057/66401/14870/20657
R-MMU-1650814	Collagen biosynthesis and modifying enzymes	44	-0.500299	-1.84941	0.000661699	0.0126252	0.00991851	1607	tags=32%, list=12%, signal=28%	12816/12834/216725/12827/12832/234407/373864/12825/269132/12833/12831/12843/12842/12826
R-MMU-9675108	Nervous system development	206	-0.383234	-1.85193	7.15747e-07	4.8773e-05	3.83167e-05	3561	tags=44%, list=27%, signal=33%	56378/66713/20349/13838/76709/20361/13642/56443/13001/26394/214968/12933/11848/14360/19713/20404/18481/13836/232910/110596/13429/19878/19247/71770/19877/17698/14083/53867/78294/19684/20416/12995/74769/22350/73710/13636/223435/67951/16653/216963/18749/11852/66340/67399/74117/14388/12834/20563/14026/54712/21894/20662/18717/12827/26413/16885/12832/22325/22142/22190/14182/13846/18747/224105/22240/193…
R-MMU-2022090	Assembly of collagen fibrils and other multimeric structures	35	-0.534434	-1.86478	0.000843095	0.0141107	0.0110856	1607	tags=37%, list=12%, signal=33%	12816/12834/12827/12832/373864/12825/16949/12833/12831/12843/12842/12826/16948
R-MMU-9006936	Signaling by TGFB family members	87	-0.441885	-1.8748	5.93773e-05	0.0018882	0.00148339	3169	tags=44%, list=24%, signal=33%	11848/66354/93742/12168/18121/20602/20901/78294/56513/11481/66105/68010/216080/20482/21808/17128/268977/18550/14313/16323/83554/12167/26413/23893/56424/22190/17131/228839/16997/108075/14314/16410/14225/104394/22284/21815/21803/13559
R-MMU-69273	Cyclin A/B1/B2 associated events during G2/M transition	21	-0.594347	-1.87484	0.00141975	0.0202155	0.0158815	2649	tags=48%, list=20%, signal=38%	103573/66671/22390/51792/268697/12428/12530/18817/12442/12572
R-MMU-157858	Gap junction trafficking and regulation	30	-0.546704	-1.88101	0.00148025	0.0207671	0.0163149	2027	tags=43%, list=15%, signal=37%	73710/21872/67951/14619/22142/14609/11465/14620/11461/13132/74325/227613/67300
R-MMU-171319	Telomere Extension By Telomerase	19	-0.620683	-1.89367	0.00157904	0.021832	0.0171515	3377	tags=63%, list=26%, signal=47%	68147/52530/66181/72171/21750/21752/245474/57321/12428/101185/497652/105522
R-MMU-419037	NCAM1 interactions	13	-0.694276	-1.91262	0.0036195	0.035598	0.0279662	1556	tags=62%, list=12%, signal=54%	53867/12834/12827/12832/12825/12833/12831/12826
R-MMU-2129379	Molecules associated with elastic fibres	27	-0.574091	-1.93073	0.00135219	0.019846	0.0155912	2667	tags=48%, list=20%, signal=38%	14119/100952/13717/14115/23876/21808/14268/268977/16997/108075/16410/246707/21803
R-MMU-190828	Gap junction trafficking	28	-0.568041	-1.93518	0.000924497	0.0146995	0.0115481	1049	tags=43%, list=8%, signal=40%	73710/67951/14619/22142/14609/11465/14620/11461/13132/74325/227613/67300
R-MMU-1474244	Extracellular matrix organization	153	-0.414637	-1.95018	7.11217e-07	4.8773e-05	3.83167e-05	2890	tags=39%, list=22%, signal=30%	110135/14173/232345/94352/109700/14119/100952/13717/53867/14789/58223/69675/83964/67374/12111/192897/12505/20750/20692/14115/214058/23876/21808/12816/14268/12834/268977/18550/12336/216725/12827/12832/234407/11820/15894/373864/20970/16997/18074/108075/16410/21857/246707/12825/16400/16949/11501/56213/269132/18073/12833/12831/12843/21803/12842/12826/16402/11492/16948
R-MMU-216083	Integrin cell surface interactions	49	-0.514878	-1.95706	7.1685e-05	0.00220605	0.0017331	2195	tags=43%, list=17%, signal=36%	110135/109700/53867/83964/67374/12505/20750/14268/12834/12827/12832/15894/16410/12825/16400/12833/12831/12843/12842/12826/16402
R-MMU-445355	Smooth Muscle Contraction	25	-0.59491	-1.97173	0.000600945	0.0119438	0.00938318	1608	tags=48%, list=12%, signal=42%	326618/22003/17907/21894/224105/20411/11475/59069/22004/17898/98932/11468
R-MMU-8874081	MET activates PTK2 signaling	17	-0.665685	-1.97974	0.000989848	0.0154806	0.0121617	2522	tags=65%, list=19%, signal=52%	14083/53867/214058/14268/12832/373864/12825/16400/12831/12843/12842
R-MMU-72702	Ribosomal scanning and start codon recognition	59	-0.505013	-1.99524	3.47928e-05	0.0012501	0.00098209	3047	tags=51%, list=23%, signal=39%	67427/20044/54709/20085/13684/22384/20115/68135/20103/67097/75705/27207/55944/67204/66475/20068/27370/20054/20116/100042807/78655/66085/67941/20090/57294/66481/20055/267019/54127/76846
R-MMU-3000178	ECM proteoglycans	26	-0.597996	-2.00601	0.000716538	0.0129597	0.0101813	2464	tags=50%, list=19%, signal=41%	53867/12111/20692/14268/12834/12832/11820/16410/12825/12833/12831/12843/12842
R-MMU-6806834	Signaling by MET	63	-0.505236	-2.0166	2.73718e-05	0.00108803	0.000854768	2755	tags=49%, list=21%, signal=39%	19247/20848/20408/14083/53867/78294/20416/19271/319939/16653/214058/14268/14388/15239/20662/12832/20733/217169/22190/373864/19353/18708/19246/15451/12825/16400/215449/19341/12831/12843/12842
R-MMU-72662	Activation of the mRNA upon binding of the cap-binding complex and eIFs, and subsequent binding to 43S	60	-0.510247	-2.03092	1.90181e-05	0.000863965	0.000678741	3997	tags=63%, list=31%, signal=44%	68052/75617/223691/20102/20042/13685/20104/67427/20044/54709/20085/13684/22384/20115/68135/20103/67097/75705/27207/55944/67204/66475/20068/27370/20054/20116/100042807/78655/66085/18458/67941/20090/57294/66481/20055/267019/54127/76846
R-MMU-72649	Translation initiation complex formation	59	-0.514986	-2.03464	1.84946e-05	0.000863965	0.000678741	3047	tags=53%, list=23%, signal=41%	67427/20044/54709/20085/13684/22384/20115/68135/20103/67097/75705/27207/55944/67204/66475/20068/27370/20054/20116/100042807/78655/66085/18458/67941/20090/57294/66481/20055/267019/54127/76846
R-MMU-3000171	Non-integrin membrane-ECM interactions	29	-0.598163	-2.0355	0.000184237	0.00462531	0.0036337	1605	tags=45%, list=12%, signal=39%	53867/192897/14268/12827/12832/20970/16410/12825/12831/12843/21803/12842/12826
R-MMU-8948216	Collagen chain trimerization	21	-0.658275	-2.0765	0.000120006	0.00319953	0.00251358	1607	tags=43%, list=12%, signal=38%	12816/12834/12832/373864/12825/12833/12831/12843/12842
R-MMU-72695	Formation of the ternary complex, and subsequently, the 43S complex	52	-0.544544	-2.08731	9.97904e-06	0.000528889	0.000415501	3997	tags=63%, list=31%, signal=44%	68052/75617/223691/20102/20042/20104/67427/20044/54709/20085/20115/68135/20103/67097/27207/55944/67204/66475/20068/27370/20054/20116/100042807/78655/66085/67941/20090/57294/66481/20055/267019/54127/76846
R-MMU-397014	Muscle contraction	83	-0.493141	-2.08951	2.21091e-06	0.000140614	0.000110468	1694	tags=35%, list=13%, signal=31%	100986/326618/22003/17907/21894/18747/224105/20411/230899/21954/13400/12296/11933/20190/11464/381290/16506/22352/11475/13346/59069/22004/17898/98932/65973/21956/17888/11932/11468
R-MMU-1566948	Elastic fibre formation	34	-0.607048	-2.12979	1.36536e-05	0.000685555	0.00053858	2835	tags=53%, list=22%, signal=42%	94352/14119/100952/13717/14115/23876/21808/14268/268977/18550/16997/108075/16410/246707/16949/21803/16402/16948
R-MMU-72613	Eukaryotic Translation Initiation	116	-0.481756	-2.15439	4.66049e-08	4.44611e-06	3.49292e-06	4050	tags=59%, list=31%, signal=41%	68436/619547/68052/75617/223691/20102/20042/26451/66480/19899/238217/13685/19981/20104/114641/68028/67427/20044/54709/67025/20085/13684/68172/22384/20115/68135/20103/67097/75705/11837/27207/65019/27367/19988/66483/55944/67204/19982/66475/57808/20068/27370/20054/68193/56040/20116/108167922/100042807/78655/19946/66085/22121/18458/67941/67186/20090/57294/19921/67248/66481/20055/217715/19944/20005/26…
R-MMU-72737	Cap-dependent Translation Initiation	116	-0.481756	-2.15439	4.66049e-08	4.44611e-06	3.49292e-06	4050	tags=59%, list=31%, signal=41%	68436/619547/68052/75617/223691/20102/20042/26451/66480/19899/238217/13685/19981/20104/114641/68028/67427/20044/54709/67025/20085/13684/68172/22384/20115/68135/20103/67097/75705/11837/27207/65019/27367/19988/66483/55944/67204/19982/66475/57808/20068/27370/20054/68193/56040/20116/108167922/100042807/78655/19946/66085/22121/18458/67941/67186/20090/57294/19921/67248/66481/20055/217715/19944/20005/26…
R-MMU-390522	Striated Muscle Contraction	16	-0.740879	-2.15748	5.56178e-05	0.00182963	0.00143738	1608	tags=62%, list=12%, signal=55%	326618/22003/21954/11464/22352/13346/59069/22004/21956/17888
R-MMU-190873	Gap junction degradation	10	-0.840084	-2.17744	2.71132e-05	0.00108803	0.000854768	981	tags=60%, list=7%, signal=56%	14609/11465/11461/13132/74325/67300
R-MMU-8875878	MET promotes cell motility	27	-0.650381	-2.1873	3.53801e-05	0.0012501	0.00098209	2522	tags=59%, list=19%, signal=48%	14083/53867/319939/214058/14268/14388/12832/217169/373864/19353/12825/16400/215449/12831/12843/12842
R-MMU-975956	Nonsense Mediated Decay (NMD) independent of the Exon Junction Complex (EJC)	91	-0.529826	-2.2608	9.15926e-09	1.24828e-06	9.80661e-07	4050	tags=65%, list=31%, signal=45%	68436/619547/68052/75617/20102/20042/26451/66480/19899/238217/19981/20104/114641/68028/67427/20044/67025/20085/68172/20115/20103/67097/11837/433702/27207/65019/27367/19988/66483/19982/66475/57808/20068/27370/20054/68193/56040/20116/108167922/19946/22121/225363/18458/67941/67186/20090/14853/57294/19921/67248/66481/20055/19944/20005/267019/54127/67671/268449/76846
R-MMU-927802	Nonsense-Mediated Decay (NMD)	110	-0.517337	-2.2739	1.41864e-09	3.38347e-07	2.65809e-07	2521	tags=55%, list=19%, signal=44%	26451/66480/19899/238217/19981/20104/114641/68028/67427/20044/67025/20085/68172/233789/20115/20103/67097/11837/433702/27207/65019/27367/19988/66483/67031/19982/66475/57808/20068/27370/20054/68193/56040/20116/51792/108167922/19946/22121/225363/18458/67941/67186/20090/14853/75901/57294/19921/67248/66481/20055/19944/20005/267019/54127/67671/268449/76846/19826/74133/192170
R-MMU-975957	Nonsense Mediated Decay (NMD) enhanced by the Exon Junction Complex (EJC)	110	-0.517337	-2.2739	1.41864e-09	3.38347e-07	2.65809e-07	2521	tags=55%, list=19%, signal=44%	26451/66480/19899/238217/19981/20104/114641/68028/67427/20044/67025/20085/68172/233789/20115/20103/67097/11837/433702/27207/65019/27367/19988/66483/67031/19982/66475/57808/20068/27370/20054/68193/56040/20116/51792/108167922/19946/22121/225363/18458/67941/67186/20090/14853/75901/57294/19921/67248/66481/20055/19944/20005/267019/54127/67671/268449/76846/19826/74133/192170
R-MMU-72706	GTP hydrolysis and joining of the 60S ribosomal subunit	109	-0.517012	-2.28181	3.98312e-09	6.33316e-07	4.97541e-07	4050	tags=61%, list=31%, signal=42%	68436/619547/68052/75617/223691/20102/20042/26451/66480/19899/238217/19981/20104/114641/68028/67427/20044/54709/67025/20085/13684/68172/22384/20115/68135/20103/67097/75705/11837/27207/65019/27367/19988/66483/55944/67204/19982/66475/57808/20068/27370/20054/68193/56040/20116/108167922/100042807/78655/19946/66085/22121/67941/67186/20090/57294/19921/67248/66481/20055/19944/20005/267019/54127/67671/26…
R-MMU-156827	L13a-mediated translational silencing of Ceruloplasmin expression	108	-0.526045	-2.30387	1.01279e-09	3.38347e-07	2.65809e-07	4050	tags=62%, list=31%, signal=43%	68436/619547/68052/75617/223691/20102/20042/26451/66480/19899/238217/19981/20104/114641/68028/67427/20044/54709/67025/20085/13684/68172/22384/20115/68135/20103/67097/75705/11837/27207/65019/27367/19988/66483/55944/67204/19982/66475/57808/20068/27370/20054/68193/56040/20116/108167922/100042807/78655/19946/66085/22121/18458/67941/67186/20090/57294/19921/67248/66481/20055/19944/20005/267019/54127/67…
R-MMU-1799339	SRP-dependent cotranslational protein targeting to membrane	88	-0.548143	-2.32538	2.87129e-09	5.47843e-07	4.30392e-07	4050	tags=66%, list=31%, signal=46%	68436/619547/68052/75617/20102/20042/66661/26451/66480/19899/238217/217337/19981/20104/114641/68028/67427/20044/67025/20085/27058/68172/20115/20103/67097/11837/27207/65019/27367/19988/66483/19982/66475/57808/20068/27370/20054/68193/56040/20116/108167922/19946/22121/67941/67186/20090/57294/19921/67248/66481/20055/19944/20005/267019/54127/67671/268449/76846
R-MMU-72689	Formation of a pool of free 40S subunits	98	-0.55155	-2.37831	1.8459e-10	1.76099e-07	1.38346e-07	4050	tags=63%, list=31%, signal=44%	68436/619547/68052/75617/223691/20102/20042/26451/66480/19899/238217/19981/20104/114641/68028/67427/20044/54709/67025/20085/68172/20115/68135/20103/67097/11837/27207/65019/27367/19988/66483/55944/19982/66475/57808/20068/27370/20054/68193/56040/20116/108167922/100042807/78655/19946/66085/22121/67941/67186/20090/57294/19921/67248/66481/20055/19944/20005/267019/54127/67671/268449/76846

## Sheet: DIDP_vs_DMSO
ID	Description	setSize	enrichmentScore	NES	pvalue	p.adjust	qvalue	rank	leading_edge	core_enrichment
R-MMU-8876725	Protein methylation	19	0.632411	1.97251	0.00109898	0.0232984	0.0186377	4019	tags=74%, list=31%, signal=51%	71974/68043/12314/13627/110826/320204/72096/67099/15481/13629/12315/12313/239706/70511
R-MMU-390918	Peroxisomal lipid metabolism	22	0.575371	1.88488	0.00220406	0.036889	0.0295096	1952	tags=45%, list=15%, signal=39%	170789/74147/20280/74114/26378/20524/17117/23986/11666/56794
R-MMU-8978868	Fatty acid metabolism	125	0.367078	1.74028	0.000226777	0.0096849	0.00774749	3373	tags=42%, list=26%, signal=31%	52538/170789/269823/74147/12896/66775/20280/73724/96979/74114/13076/54325/26378/14979/11370/93747/74559/66834/109136/20524/23887/19063/17117/23986/57279/625249/11666/231086/56348/21835/433256/56794/74205/17850/171210/75778/14073/26897/13110/18783/11430/102632/329910/19015/71985/74522/66904/56360/56473/11409/17164/110959
R-MMU-77289	Mitochondrial Fatty Acid Beta-Oxidation	32	0.477194	1.71926	0.00516676	0.0623935	0.0499121	3846	tags=66%, list=29%, signal=47%	52538/73724/11370/93747/66834/109136/231086/17850/171210/75778/26897/102632/329910/71985/66904/56360/11409/11364/11363/110821/70025
R-MMU-5368287	Mitochondrial translation	86	0.359493	1.59287	0.00476893	0.0598627	0.0478875	3110	tags=40%, list=24%, signal=30%	66223/108853/216767/67270/57312/75398/94066/69956/64659/28030/67707/77721/67308/27393/68537/66258/64655/52443/64658/69527/121022/14548/67871/18100/56284/64656/74600/66973/67681/19935/94063/320806/28028/78523
R-MMU-5653656	Vesicle-mediated transport	478	-0.26998	-1.40965	0.00161484	0.0306574	0.0245245	2941	tags=28%, list=22%, signal=23%	56378/70361/170760/11842/252903/66251/19324/16554/93739/56041/76709/20661/68505/23969/74018/11765/70349/78294/226421/12848/77980/228421/105785/56085/26951/329260/231874/21787/19330/11461/77371/224630/11781/71169/98910/338366/216363/13424/11772/19346/18195/11891/270096/227648/12317/109689/18704/13429/19338/14567/68097/11764/13874/216869/227801/68365/20619/66147/20692/12793/72772/14366/19707/14569/…
R-MMU-199991	Membrane Trafficking	468	-0.272066	-1.41577	0.000604647	0.0168943	0.0135147	2941	tags=28%, list=22%, signal=23%	56378/70361/170760/11842/252903/66251/19324/16554/93739/56041/76709/20661/68505/23969/74018/11765/70349/78294/226421/12848/77980/228421/105785/56085/26951/329260/231874/21787/19330/11461/77371/224630/11781/71169/98910/338366/216363/13424/11772/19346/18195/11891/270096/227648/109689/18704/13429/19338/14567/68097/11764/13874/216869/227801/68365/20619/66147/12793/72772/14366/19707/14569/233489/67771…
R-MMU-1280218	Adaptive Immune System	490	-0.276509	-1.44957	0.000245232	0.0096849	0.00774749	3829	tags=37%, list=29%, signal=27%	71393/22631/71745/78889/18751/19820/18033/11652/30945/99152/71819/72194/71999/12824/28105/16419/19247/11651/216150/68098/233902/12345/18035/20437/380928/22190/16150/56736/217194/19056/12842/26554/224938/70294/110157/19052/68729/70348/19172/232943/14991/22153/76294/268291/22319/209462/21354/12479/224826/69116/67151/252903/93765/213311/17222/170737/78913/224023/52118/218793/387524/16440/11765/78294…
R-MMU-109582	Hemostasis	330	-0.291656	-1.46565	0.00108673	0.0232984	0.0186377	3680	tags=35%, list=28%, signal=26%	14682/21346/71819/14786/56077/19084/19247/11651/56055/12345/20720/27359/14205/12842/330662/21803/110157/104009/19052/13601/232943/76088/22153/71946/20399/16426/16554/68038/227333/14707/16440/170731/14683/14704/17540/18574/228421/217837/22340/18708/14062/14461/18590/20541/14733/68813/20340/11938/16402/19156/17075/14697/109689/18749/14688/54216/11852/109711/216869/16923/192176/20692/380921/14679/32…
R-MMU-983169	Class I MHC mediated antigen processing & presentation	291	-0.295711	-1.47804	0.00333108	0.0487863	0.0390269	3829	tags=39%, list=29%, signal=28%	71393/71745/78889/19820/30945/99152/72194/71999/28105/16419/216150/68098/233902/20437/380928/22190/56736/217194/26554/224938/70294/68729/70348/19172/14991/76294/268291/22319/209462/21354/224826/69116/67151/93765/213311/17222/170737/78913/224023/218793/387524/78294/76608/22222/74244/230904/22195/77371/243574/72323/217342/231380/231672/67845/212919/71865/12317/30843/26443/20439/13057/23807/68612/20…
R-MMU-372790	Signaling by GPCR	247	-0.306857	-1.50475	0.00137611	0.0279321	0.0223444	3726	tags=39%, list=28%, signal=28%	11652/54598/14682/71729/229791/56077/13614/19084/11651/55984/19228/15551/14063/17202/101497/18583/545156/19052/223780/381413/56349/71704/18619/12778/207565/381489/20312/13609/230857/319197/227333/14707/18575/20604/16440/14683/14704/54393/18574/54611/18708/14062/381112/235611/67839/18577/15552/20112/207212/14747/16402/19156/53978/18578/73341/14697/109689/50780/223435/18749/14688/11852/216869/54615…
R-MMU-6798695	Neutrophil degranulation	341	-0.300569	-1.51374	0.000498506	0.0148617	0.0118887	1967	tags=24%, list=15%, signal=21%	11975/72065/13424/11772/19156/19346/11891/12654/29875/30960/235674/13057/68365/20619/231887/69077/100310872/15013/14569/18772/107767/67771/240095/72042/17025/227613/11674/11717/106572/70247/11984/83409/21946/15511/16004/80860/109154/20932/108888/14595/12514/67474/14387/11881/11487/20972/11783/66612/14751/56212/16993/215449/67213/69981/78388/19353/68195/19271/59026/17159/19877/18746/22154/14825/10…
R-MMU-201681	TCF dependent signaling in response to WNT	129	-0.338655	-1.51787	0.00380069	0.0513329	0.041064	3952	tags=40%, list=30%, signal=28%	23808/107515/235497/20674/22631/13542/11652/407821/11651/20682/13380/12995/22190/56811/26554/19052/19172/67151/328572/16974/68031/78294/12387/13001/21885/21414/59036/68911/26443/57265/67087/17283/14367/69077/21752/14366/26931/70247/27373/26932/228769/21415/56637/74493/207742/21951/20679/20677/77578/67772/17847/21888
R-MMU-388396	GPCR downstream signalling	237	-0.313018	-1.52524	0.000911482	0.0204757	0.0163797	3726	tags=39%, list=28%, signal=28%	11652/54598/14682/71729/56077/13614/19084/11651/55984/19228/15551/14063/17202/101497/18583/545156/19052/223780/381413/56349/71704/18619/12778/207565/381489/20312/319197/227333/14707/18575/20604/16440/14683/14704/54393/18574/54611/18708/14062/381112/235611/67839/18577/15552/20112/207212/16402/19156/53978/18578/73341/14697/109689/50780/223435/18749/14688/11852/216869/54615/20311/230098/380921/14679…
R-MMU-8856828	Clathrin-mediated endocytosis	116	-0.350047	-1.53251	0.00464419	0.0598627	0.0478875	3037	tags=33%, list=23%, signal=25%	22319/56443/56378/76709/23969/78294/12848/56085/11461/11772/109689/18704/13429/13874/216869/66147/14366/19707/233489/67771/54609/14269/13649/16004/15239/11465/74117/74325/13854/215114/67300/271457/22042/66691/231580/68089/19344/16835
R-MMU-73887	Death Receptor Signaling	124	-0.350471	-1.56064	0.00386979	0.0513329	0.041064	3510	tags=38%, list=27%, signal=28%	18035/22190/16150/101497/12125/545156/56489/56349/71704/58994/192662/26419/12070/78294/381112/22195/71198/16179/207212/73341/223435/66340/230098/22258/56424/76686/230972/216080/13605/56550/18049/277360/72754/68652/20662/22035/19353/14674/66105/30941/68585/21929/66724/22627/21937/59287/67384
R-MMU-927802	Nonsense-Mediated Decay (NMD)	110	-0.358635	-1.56179	0.00392799	0.0513329	0.041064	4543	tags=47%, list=34%, signal=31%	20104/20068/233789/57808/20085/68028/20042/20044/19942/67941/66480/20054/433702/108167922/68436/27370/67671/65019/326622/19052/11837/19943/19982/27367/22121/67097/20055/57294/14853/71978/68052/14852/226517/19944/20116/20090/19921/67031/225363/67248/19946/267019/268449/67186/74133/20005/54127/76846/18458/75901/19826/192170
R-MMU-975957	Nonsense Mediated Decay (NMD) enhanced by the Exon Junction Complex (EJC)	110	-0.358635	-1.56179	0.00392799	0.0513329	0.041064	4543	tags=47%, list=34%, signal=31%	20104/20068/233789/57808/20085/68028/20042/20044/19942/67941/66480/20054/433702/108167922/68436/27370/67671/65019/326622/19052/11837/19943/19982/27367/22121/67097/20055/57294/14853/71978/68052/14852/226517/19944/20116/20090/19921/67031/225363/67248/19946/267019/268449/67186/74133/20005/54127/76846/18458/75901/19826/192170
R-MMU-76002	Platelet activation, signaling and aggregation	173	-0.339154	-1.57956	0.000832815	0.0198626	0.0158892	1914	tags=45%, list=15%, signal=39%	21808/20963/16438/18753/19039/22325/18607/22631/18751/14682/21346/56077/19247/11651/56055/27359/14205/12842/21803/110157/104009/13601/71946/16426/68038/227333/14707/16440/14704/22340/18708/14062/18590/19156/14697/109689/14688/54216/11852/109711/216869/192176/20692/380921/14679/320202/19246/11674/22339/234779/67059/11465/13590/26417/11552/14268/56212/18755/215449/20416/232345/14677/20662/19353/146…
R-MMU-195721	Signaling by WNT	184	-0.337483	-1.58657	0.000484006	0.0148617	0.0118887	3952	tags=42%, list=30%, signal=30%	23808/107515/235497/20674/22419/22631/13542/18751/11652/407821/11651/20682/13380/12995/22190/73130/56811/19056/26554/19052/19172/106042/67151/328572/14707/16974/68031/14704/78294/18099/12387/22422/13001/21885/19055/14369/11772/14697/22417/21414/14688/59036/68911/26443/57265/67087/17283/216869/14367/69077/21752/14366/14681/26931/70247/27373/26932/216795/208846/18797/18643/74325/228769/21415/56637/…
R-MMU-6811434	COPI-dependent Golgi-to-ER retrograde traffic	78	-0.390023	-1.61581	0.00381158	0.0513329	0.041064	3107	tags=38%, list=24%, signal=30%	232943/22153/11842/66251/19324/16554/70349/228421/105785/26951/224630/71169/18195/72772/227613/66676/20932/16564/68581/67511/68137/66913/26934/16570/70218/213827/73710/56334/107338/11843
R-MMU-202733	Cell surface interactions at the vascular wall	55	-0.416623	-1.61718	0.00501908	0.0613872	0.049107	4455	tags=45%, list=34%, signal=30%	16818/12505/15170/17289/16423/17319/20971/14786/19247/12842/21803/18708/14733/20340/16402/17075/14268/20416/20662/16416/17096/69524/16149/12843/16410
R-MMU-2559583	Cellular Senescence	86	-0.38326	-1.62074	0.00269267	0.0421115	0.0336874	3691	tags=50%, list=28%, signal=36%	77683/99152/23872/22190/26400/17248/15361/665113/17246/75560/12608/17222/26419/26399/111241/26397/78294/15364/26921/12576/20112/12575/26420/102626/50709/22166/12428/68612/110147/19645/14056/245688/104248/12447/216080/13626/26417/15260/22059/20111/26413/216850/23871
R-MMU-1474244	Extracellular matrix organization	153	-0.357154	-1.64337	0.000378968	0.0124667	0.00997284	4564	tags=52%, list=35%, signal=35%	110135/192897/58859/100952/21923/12505/18451/268977/16423/11490/21808/210530/12333/17150/16949/17388/20971/14173/12839/23794/17395/12824/16419/13717/77018/26432/12842/21803/14218/12819/17387/16400/18542/12337/234407/18452/23876/12162/12832/12159/12834/18822/14789/18550/16402/11492/12550/20692/16998/246707/12305/12336/214058/12841/12822/12827/18214/18073/69675/11487/108075/14268/53867/15894/232345…
R-MMU-193704	p75 NTR receptor-mediated signalling	72	-0.403016	-1.64497	0.00337515	0.0487863	0.0390269	4217	tags=50%, list=32%, signal=34%	328967/54126/22034/22325/19165/18033/18035/22190/16150/101497/12125/545156/56349/71704/192662/26419/12070/78294/381112/16179/207212/73341/223435/66340/230098/230972/13605/18049/277360/72754/20662/19353/14674/68585/22627/59287
R-MMU-397014	Muscle contraction	84	-0.39906	-1.67968	0.00163892	0.0306574	0.0245245	3120	tags=38%, list=24%, signal=29%	100986/57814/233199/59069/229709/11475/108058/16440/326618/22352/17888/56188/20541/11938/18160/20190/16506/11931/13400/11933/12288/22004/11932/12325/18747/21894/22330/12296/11468/65973/224105/381290
R-MMU-204998	Cell death signalling via NRAGE, NRIF and NADE	60	-0.434516	-1.71466	0.0028782	0.0429032	0.0343206	4217	tags=50%, list=32%, signal=34%	328967/54126/22034/22325/19165/22190/101497/12125/545156/56349/71704/26419/12070/78294/381112/207212/73341/223435/66340/230098/230972/13605/18049/277360/72754/20662/19353/14674/22627/59287
R-MMU-211000	Gene Silencing by RNA	40	-0.481667	-1.7341	0.00280198	0.04243	0.0339421	3080	tags=45%, list=23%, signal=35%	72124/170762/217351/269113/214150/227699/71844/19384/218210/227720/233833/18141/320727/239528/18226/21357/107939/213988
R-MMU-69231	Cyclin D associated events in G1	41	-0.479504	-1.74156	0.00374126	0.0513329	0.041064	3723	tags=51%, list=28%, signal=37%	12445/22190/242705/19052/21781/12572/19651/78294/13559/12576/71978/104394/12575/19645/13557/12577/12447/17096/54124/12444/19650
R-MMU-69236	G1 Phase	41	-0.479504	-1.74156	0.00374126	0.0513329	0.041064	3723	tags=51%, list=28%, signal=37%	12445/22190/242705/19052/21781/12572/19651/78294/13559/12576/71978/104394/12575/19645/13557/12577/12447/17096/54124/12444/19650
R-MMU-5654736	Signaling by FGFR1	36	-0.498811	-1.75437	0.00275915	0.04243	0.0339421	4520	tags=58%, list=34%, signal=38%	327826/399558/19053/109880/14173/19247/22190/19052/14165/14182/78294/18708/14175/14388/114715/26417/20416/20662/24064/26413/116701
R-MMU-4420097	VEGFA-VEGFR2 Pathway	84	-0.418351	-1.76087	0.000676181	0.0174345	0.0139468	2521	tags=36%, list=19%, signal=29%	83767/18708/12387/11461/56717/102626/12562/18749/108100/13057/15507/22339/78757/50884/11465/17973/23797/17970/19878/19353/16416/14083/19229/19877/18747/26415/242687/11308/16410/224105
R-MMU-2029480	Fcgamma receptor (FCGR) dependent phagocytosis	61	-0.446364	-1.76216	0.000922909	0.0204757	0.0163797	3644	tags=49%, list=28%, signal=36%	76884/66713/17909/101314/330662/56443/56378/76709/83767/18708/11461/108100/67771/234779/50884/11465/17973/74117/18016/71910/26417/19353/14083/17096/17886/15516/26413/242687/68089/11308
R-MMU-1566948	Elastic fibre formation	34	-0.510707	-1.7665	0.00237288	0.0383682	0.0306929	4627	tags=68%, list=35%, signal=44%	14119/58859/100952/268977/21808/17150/16949/16419/13717/21803/23876/12162/12159/18550/16402/16998/246707/108075/14268/16416/94352/16948/16410
R-MMU-9013404	RAC2 GTPase cycle	71	-0.437674	-1.77314	0.00089838	0.0204757	0.0163797	3402	tags=44%, list=26%, signal=33%	101314/330662/228359/22319/70361/233103/192662/13836/71435/71782/70804/18708/232906/29875/223435/13057/26431/216963/98386/50884/277360/70497/17970/20947/110279/26934/22042/242687/66898/11308/224105
R-MMU-8874081	MET activates PTK2 signaling	16	-0.617108	-1.77832	0.00473005	0.0598627	0.0478875	3612	tags=69%, list=27%, signal=50%	12824/12842/16400/12832/214058/14268/53867/14083/12825/12843/12831
R-MMU-194138	Signaling by VEGF	92	-0.423267	-1.80492	0.000216232	0.0096849	0.00774749	3752	tags=48%, list=28%, signal=34%	18751/11652/76884/11651/26362/101314/14205/330662/17974/12388/18187/83767/22340/18708/12387/11461/56717/102626/12562/18749/108100/13057/15507/14254/22339/78757/50884/11465/17973/23797/17970/19878/19353/16416/14083/19229/19877/18747/26415/242687/11308/18186/16410/224105
R-MMU-9012999	RHO GTPase cycle	353	-0.358018	-1.8137	2.99e-08	7.10823e-06	5.68627e-06	3402	tags=37%, list=26%, signal=28%	101314/20462/544817/101497/12461/26554/330662/12549/228359/545156/21873/11736/56349/219140/76088/71704/53817/22319/17974/13518/20166/70361/268970/233103/192662/66251/13836/21763/59069/109620/71435/218952/71782/74018/12704/326618/70804/83767/12848/18708/22352/19230/235611/263406/11461/232906/68743/11857/68813/207212/73341/20401/259302/29875/108037/223435/214137/104215/54216/108100/11852/109711/130…
R-MMU-2173796	SMAD2/SMAD3:SMAD4 heterotrimer regulates transcription	24	-0.577279	-1.81949	0.00209158	0.0356316	0.0285037	2539	tags=54%, list=19%, signal=44%	78294/13559/104394/18550/97064/17283/93836/17131/17128/26417/72949/26413/19650
R-MMU-3928662	EPHB-mediated forward signaling	30	-0.545934	-1.83258	0.00168557	0.0309238	0.0247377	3205	tags=53%, list=24%, signal=40%	66713/545156/56443/56378/76709/11461/67771/13641/11465/74117/19878/19353/14083/17096/19877/68089
R-MMU-195258	RHO GTPase Effectors	220	-0.382888	-1.84298	1.88783e-06	0.000180099	0.000144071	2550	tags=36%, list=19%, signal=30%	67037/216965/19052/232943/72124/22153/56443/20166/56378/83431/76709/208628/12704/83767/57294/228421/26951/12387/108000/11461/54401/75669/13424/72415/19387/68014/29875/223701/104215/68097/108100/11852/17283/13057/12550/192176/76707/67771/16319/22628/227613/26931/26932/77579/22629/50884/11465/17973/74117/208846/109333/18016/18643/17970/26417/14270/56212/66468/19878/19353/14083/107995/19877/67629/17…
R-MMU-421270	Cell-cell junction organization	28	-0.554498	-1.84668	0.00226715	0.0372907	0.0298309	3176	tags=50%, list=24%, signal=38%	12560/12388/52118/93737/12387/12563/11461/94332/12562/12550/11465/17356/58220/56513
R-MMU-3000178	ECM proteoglycans	26	-0.568847	-1.84816	0.00116041	0.0240658	0.0192516	2244	tags=50%, list=17%, signal=42%	12832/12834/20692/12841/14268/53867/12833/16416/12825/12843/12831/16410/11820
R-MMU-2682334	EPH-Ephrin signaling	54	-0.480272	-1.85092	0.000360455	0.0124667	0.00997284	3205	tags=48%, list=24%, signal=37%	19165/17395/66713/545156/17974/56443/56378/13836/76709/11461/66340/67771/13638/216963/13641/11465/74117/13636/19878/19353/14083/17096/19877/68089/59287/224105
R-MMU-9013408	RHOG GTPase cycle	65	-0.464495	-1.85136	0.000369415	0.0124667	0.00997284	3300	tags=40%, list=25%, signal=30%	330662/228359/545156/22319/70361/233103/192662/66251/13836/71435/71782/70804/18708/263406/232906/11857/68813/108037/223435/230972/98386/277360/56212/22042/68349/224105
R-MMU-9013424	RHOV GTPase cycle	31	-0.547438	-1.85821	0.00156586	0.0304864	0.0243878	3019	tags=58%, list=23%, signal=45%	17974/13518/13836/59069/326618/18708/29875/26431/22284/216963/83669/17973/244895/58220/67300/20742/56513/224105
R-MMU-400685	Sema4D in semaphorin signaling	12	-0.695721	-1.86575	0.00494027	0.061208	0.0489637	2675	tags=67%, list=20%, signal=53%	20130/235611/232906/20354/11852/19878/19353/19877
R-MMU-354192	Integrin signaling	20	-0.6151	-1.87733	0.00175412	0.0311622	0.0249284	1388	tags=40%, list=11%, signal=36%	19246/14268/215449/20416/20662/16416/14083/21894
R-MMU-445144	Signal transduction by L1	19	-0.623808	-1.88021	0.00193156	0.0335037	0.0268015	2637	tags=53%, list=20%, signal=42%	14182/13001/16402/13649/26417/19353/16416/26413/18186/16410
R-MMU-8948216	Collagen chain trimerization	20	-0.617585	-1.88491	0.00146587	0.0291341	0.023306	3755	tags=75%, list=29%, signal=54%	12839/12824/77018/12842/12819/12832/12834/12841/12822/53867/12833/12825/12843/12831/12816
R-MMU-2022090	Assembly of collagen fibrils and other multimeric structures	34	-0.544992	-1.88509	0.000619812	0.0168943	0.0135147	1179	tags=38%, list=9%, signal=35%	12841/12822/12827/69675/53867/12833/12825/94352/12843/16948/12831/12826/12816
R-MMU-372708	p130Cas linkage to MAPK signaling for integrins	11	-0.729429	-1.89092	0.00268721	0.0421115	0.0336874	788	tags=45%, list=6%, signal=43%	14268/215449/16416/14083/21894
R-MMU-2871796	FCERI mediated MAPK activation	22	-0.60926	-1.89193	0.0017639	0.0311622	0.0249284	1108	tags=41%, list=8%, signal=38%	26420/234779/26417/20416/20662/19353/17096/26413/224105
R-MMU-2559580	Oxidative Stress Induced Senescence	35	-0.545591	-1.90247	0.000728067	0.0178096	0.0142469	3495	tags=57%, list=27%, signal=42%	22190/26400/17248/665113/17246/26419/26399/26397/78294/26921/26420/102626/22166/14056/245688/13626/26417/22059/26413/216850
R-MMU-9006934	Signaling by Receptor Tyrosine Kinases	338	-0.37799	-1.90278	9.8186e-10	3.12232e-07	2.49771e-07	2673	tags=33%, list=20%, signal=27%	18187/24063/328572/14182/19242/11964/78294/83767/14783/22340/18552/14183/18708/12387/11461/384783/73086/12832/21871/18590/11972/12834/54401/18550/20112/75669/140494/11975/56717/11772/17749/68775/102626/17311/12562/18749/108100/13874/13057/16923/66340/15507/20851/16453/14254/19246/101568/214058/56424/22339/75717/11984/14175/12841/13649/12827/78757/50884/15239/11465/17973/14388/23797/114715/18049/8…
R-MMU-1266738	Developmental Biology	278	-0.383248	-1.90405	3.72549e-08	7.10823e-06	5.68627e-06	2722	tags=34%, list=21%, signal=28%	76709/64058/20130/109620/14182/78294/14783/21413/18708/12387/214968/235611/11461/384783/73086/12832/232906/13001/12834/14733/11876/67399/13138/12934/23792/12575/16402/11772/16669/56484/13429/20354/223435/18749/11852/66340/20602/20361/18772/12933/67771/56458/66809/13638/227613/22350/17128/12841/13649/216963/12827/13641/11465/17973/74117/18643/14388/23797/13506/26417/53867/20416/13636/20662/56637/1…
R-MMU-9013149	RAC1 GTPase cycle	137	-0.422486	-1.91004	5.82889e-06	0.000463397	0.000370697	3402	tags=45%, list=26%, signal=33%	101314/544817/101497/330662/12549/228359/545156/219140/76088/22319/233103/192662/13836/71435/218952/74018/12704/83767/18708/263406/232906/11857/68813/73341/20401/259302/29875/223435/214137/108100/13057/20619/230098/16449/26431/216963/13605/98386/50884/109333/277360/70497/213522/214804/17970/225358/14270/20947/20662/19353/75974/14674/110279/64652/26934/22042/56513/242687/66898/11308/224105
R-MMU-373760	L1CAM interactions	55	-0.492322	-1.91102	0.000215875	0.0096849	0.00774749	2264	tags=35%, list=17%, signal=29%	11461/13001/12934/16402/11772/13429/227613/22350/13649/11465/26417/19353/16416/67300/20742/73710/26413/18186/16410
R-MMU-5663213	RHO GTPases Activate WASPs and WAVEs	31	-0.563614	-1.91312	0.000714498	0.0178096	0.0142469	3644	tags=68%, list=28%, signal=49%	76884/66713/101314/56443/56378/76709/83767/11461/108100/67771/50884/11465/17973/74117/26417/19353/14083/26413/242687/68089/11308
R-MMU-2029482	Regulation of actin dynamics for phagocytic cup formation	45	-0.519017	-1.92269	0.000236973	0.0096849	0.00774749	3644	tags=58%, list=28%, signal=42%	76884/66713/17909/101314/330662/56443/56378/76709/83767/11461/108100/67771/50884/11465/17973/74117/18016/26417/19353/14083/17886/15516/26413/242687/68089/11308
R-MMU-5674135	MAP2K and MAPK activation	32	-0.574642	-1.95071	0.000210979	0.0096849	0.00774749	2264	tags=53%, list=17%, signal=44%	11461/54401/11836/23980/109689/29875/216869/83409/11465/26417/14268/215449/194231/16416/21894/22330/26413
R-MMU-9013420	RHOU GTPase cycle	35	-0.564348	-1.96787	0.000258176	0.0096849	0.00774749	3263	tags=60%, list=25%, signal=45%	12549/17974/13518/13836/18708/73341/29875/69581/26431/22284/216963/83669/15239/17973/14270/244895/19229/67300/20742/56513/224105
R-MMU-3000157	Laminin interactions	10	-0.777036	-1.98194	0.000452888	0.0144018	0.0115208	1290	tags=60%, list=10%, signal=54%	214058/12827/18073/18074/16403/12826
R-MMU-76009	Platelet Aggregation (Plug Formation)	23	-0.634263	-1.98449	0.000175076	0.0096849	0.00774749	1388	tags=43%, list=11%, signal=39%	19246/11552/14268/215449/20416/20662/16416/14083/12843/21894
R-MMU-419037	NCAM1 interactions	13	-0.726826	-2.00067	0.000665391	0.0174345	0.0139468	2244	tags=77%, list=17%, signal=64%	12832/12834/12841/12827/53867/12833/12825/20450/12831/12826
R-MMU-354194	GRB2:SOS provides linkage to MAPK signaling for Integrins	11	-0.773677	-2.00562	0.000516475	0.0149308	0.011944	788	tags=55%, list=6%, signal=51%	14268/215449/20662/16416/14083/21894
R-MMU-2173795	Downregulation of SMAD2/3:SMAD4 transcriptional activity	21	-0.651821	-2.00835	0.000263949	0.0096849	0.00774749	2539	tags=62%, list=19%, signal=50%	78294/94093/20602/17128/22284/216080/26417/228839/19042/66105/26413/20482/21815
R-MMU-446728	Cell junction organization	51	-0.527567	-2.00873	4.6826e-05	0.002792	0.00223348	3176	tags=49%, list=24%, signal=37%	12560/13518/57342/12388/52118/218952/16202/93737/12387/12563/11461/94332/73341/12562/109711/12550/192176/214058/225341/11465/17356/58220/16403/56513/22323
R-MMU-9013423	RAC3 GTPase cycle	72	-0.493142	-2.01284	1.26747e-05	0.00093013	0.000744063	3037	tags=44%, list=23%, signal=34%	22319/70361/233103/13836/71435/218952/70804/83767/18708/232906/11857/223435/108100/13057/20619/16449/26431/216963/98386/50884/277360/70497/17970/14270/20947/110279/26934/22042/242687/66898/11308/224105
R-MMU-1500931	Cell-Cell communication	62	-0.511884	-2.02114	1.42794e-05	0.00097304	0.000778389	3176	tags=47%, list=24%, signal=36%	12560/17974/13518/57342/12388/52118/218952/16202/93737/12387/12563/11461/94332/73341/29875/12562/109711/12550/192176/214058/225341/11465/17973/17356/58220/19229/16403/56513/22323
R-MMU-3000171	Non-integrin membrane-ECM interactions	28	-0.610633	-2.03363	0.000203983	0.0096849	0.00774749	1386	tags=68%, list=11%, signal=61%	20971/14173/12824/16419/12842/21803/12832/12305/12827/18214/14268/53867/16416/12825/16403/12843/12831/16410/12826
R-MMU-8875878	MET promotes cell motility	26	-0.639814	-2.07873	3.88934e-05	0.00247362	0.00197879	1290	tags=42%, list=10%, signal=38%	214058/14388/14268/53867/215449/19353/14083/12825/12843/12831/217169
R-MMU-9675108	Nervous system development	205	-0.445595	-2.12445	1.13047e-10	1.07846e-07	8.62723e-08	3660	tags=47%, list=28%, signal=35%	65254/14786/17395/12824/19247/66713/12995/22190/56705/330662/545156/20564/22153/20349/17974/56443/56378/13836/26419/76709/20130/14182/78294/14783/18708/214968/235611/11461/384783/73086/12832/232906/13001/12834/14733/11876/67399/13138/12934/16402/11772/13429/20354/223435/18749/11852/66340/20361/12933/67771/13638/227613/22350/12841/13649/216963/12827/13641/11465/17973/74117/18643/14388/26417/53867/…
R-MMU-422475	Axon guidance	204	-0.44616	-2.12667	4.11369e-10	1.96223e-07	1.5697e-07	3660	tags=48%, list=28%, signal=35%	65254/14786/17395/12824/19247/66713/12995/22190/56705/330662/545156/20564/22153/20349/17974/56443/56378/13836/26419/76709/20130/14182/78294/14783/18708/214968/235611/11461/384783/73086/12832/232906/13001/12834/14733/11876/67399/13138/12934/16402/11772/13429/20354/223435/18749/11852/66340/20361/12933/67771/13638/227613/22350/12841/13649/216963/12827/13641/11465/17973/74117/18643/14388/26417/53867/…
R-MMU-6806834	Signaling by MET	62	-0.544062	-2.1482	1.38727e-06	0.00014705	0.000117634	1388	tags=32%, list=11%, signal=29%	19246/214058/15239/14388/20733/14268/53867/215449/20416/20848/20662/19353/19271/14083/12825/12843/15451/19341/12831/217169
R-MMU-170834	Signaling by TGF-beta Receptor Complex	68	-0.544834	-2.18982	1.20029e-06	0.000143135	0.000114502	2539	tags=46%, list=19%, signal=37%	78294/13559/94093/14225/104394/18550/97064/20901/17283/68010/20602/93836/16998/17131/56424/17128/22284/216080/108075/26417/228839/19042/16416/66105/72949/56513/26413/20482/21815/16410/19650
R-MMU-9006936	Signaling by TGFB family members	87	-0.521891	-2.21584	1.44193e-07	2.29266e-05	1.83403e-05	2539	tags=51%, list=19%, signal=41%	12168/21803/170749/21781/11481/14314/78294/16324/13559/11480/94093/11479/14225/104394/83554/18550/97064/16323/20901/17283/55994/68010/20602/93836/16998/17131/56424/17128/22284/216080/108075/26417/228839/19042/17125/16416/66105/72949/56513/26413/20482/21815/16410/19650
R-MMU-375165	NCAM signaling for neurite out-growth	26	-0.688203	-2.23594	2.50642e-06	0.000217375	0.000173891	2248	tags=62%, list=17%, signal=51%	73086/12832/12834/12841/12827/26417/53867/20662/12833/14083/12825/20450/20742/26413/12831/12826
R-MMU-2173793	Transcriptional activity of SMAD2/SMAD3:SMAD4 heterotrimer	36	-0.646915	-2.27527	9.92589e-07	0.000135276	0.000108215	2539	tags=61%, list=19%, signal=49%	78294/13559/94093/104394/18550/97064/17283/20602/93836/17131/17128/22284/216080/26417/228839/19042/66105/72949/26413/20482/21815/19650

## Sheet: DINP_vs_DMSO
ID	Description	setSize	enrichmentScore	NES	pvalue	p.adjust	qvalue	rank	leading_edge	core_enrichment
R-MMU-69239	Synthesis of DNA	112	0.487267	2.21931	2.20415e-08	5.1699e-06	3.85856e-06	3266	tags=49%, list=25%, signal=37%	17220/26440/19186/19177/75430/19166/19182/18974/19179/56438/59029/26441/68999/272551/22186/18538/26442/57441/67089/19170/22187/26429/77891/18973/26445/56317/19075/68240/59001/19076/50793/109145/18393/106344/66634/66997/26443/12448/19181/66413/228769/16913/69270/19167/26444/21762/68275/69263/19192/103554/12566/23834/57296/21402/17218
R-MMU-5368287	Mitochondrial translation	86	0.512058	2.21783	2.03444e-07	2.0656e-05	1.54166e-05	3238	tags=55%, list=25%, signal=41%	56280/69089/64659/64655/66223/52443/353242/69956/67681/68537/64658/75398/64656/68572/94063/67212/69527/77721/67270/66973/121022/18100/27393/28030/68735/108853/66493/67871/67840/66407/66258/19935/68836/28028/107734/69163/216767/320806/118451/66077/74600/66163/66230/56284/107733/66292/67707
R-MMU-5419276	Mitochondrial translation termination	85	0.508476	2.19272	2.16975e-07	2.0656e-05	1.54166e-05	3238	tags=54%, list=25%, signal=41%	56280/69089/64659/64655/66223/52443/353242/69956/67681/68537/64658/75398/64656/68572/94063/67212/69527/77721/67270/66973/121022/18100/27393/68735/108853/66493/67871/67840/66407/66258/19935/68836/28028/107734/69163/216767/320806/118451/66077/74600/66163/66230/56284/107733/66292/67707
R-MMU-69306	DNA Replication	119	0.474971	2.18531	5.88191e-08	9.33262e-06	6.96541e-06	3266	tags=47%, list=25%, signal=36%	17220/26440/19186/19177/75430/19166/19182/18974/19179/56438/59029/26441/68999/272551/22186/18538/26442/57441/67089/19170/22187/26429/77891/18973/26445/56317/19075/68240/59001/19076/12544/50793/109145/18393/106344/66634/66997/26443/12448/19181/66413/228769/16913/69270/19167/26444/21762/68275/69263/19192/103554/12566/23834/57296/21402/17218
R-MMU-5389840	Mitochondrial translation elongation	83	0.502917	2.17546	6.03713e-07	4.78946e-05	3.57462e-05	3238	tags=53%, list=25%, signal=40%	56280/69089/64659/64655/66223/52443/353242/69956/67681/68537/64658/75398/64656/68572/94063/67212/69527/77721/67270/66973/121022/18100/27393/28030/68735/66493/67840/66407/66258/19935/68836/28028/107734/69163/216767/118451/66077/74600/66163/66230/56284/107733/66292/67707
R-MMU-69002	DNA Replication Pre-Initiation	95	0.483397	2.14209	1.14618e-06	6.41859e-05	4.79052e-05	3266	tags=48%, list=25%, signal=37%	17220/26440/19186/19177/75430/19166/19182/18974/19179/59029/26441/68999/22186/26442/57441/67089/19170/22187/26429/77891/18973/26445/56317/19075/68240/59001/19076/12544/50793/18393/66634/66997/26443/19181/66413/228769/16913/19167/26444/21762/68275/19192/12566/23834/57296/17218
R-MMU-68949	Orc1 removal from chromatin	66	0.516286	2.13244	2.80606e-06	0.000127208	9.49418e-05	3266	tags=55%, list=25%, signal=41%	17220/26440/19186/19177/19166/19182/19179/56438/59029/26441/22186/26442/67089/19170/22187/26429/26445/50793/18393/66634/66997/26443/19181/66413/228769/16913/19167/26444/21762/19192/103554/12566/23834/57296/21402/17218
R-MMU-6791226	Major pathway of rRNA processing in the nucleolus and cytosol	173	0.433401	2.08738	7.54727e-09	2.395e-06	1.78751e-06	3402	tags=43%, list=26%, signal=32%	67205/20826/67045/208366/74778/67115/19989/73674/19933/238217/223499/21771/66489/72515/22186/59028/72198/69072/68193/24128/27207/75617/109075/104662/20115/69639/22187/269536/217995/216987/68533/19988/30877/19943/27050/50911/20088/73736/20102/57316/208144/353258/67134/72554/78394/114641/19941/66583/105244208/66446/55989/67973/57750/102462/19934/76130/68172/66480/67276/19951/50912/102614/76808/1005…
R-MMU-72312	rRNA processing	173	0.433401	2.08738	7.54727e-09	2.395e-06	1.78751e-06	3402	tags=43%, list=26%, signal=32%	67205/20826/67045/208366/74778/67115/19989/73674/19933/238217/223499/21771/66489/72515/22186/59028/72198/69072/68193/24128/27207/75617/109075/104662/20115/69639/22187/269536/217995/216987/68533/19988/30877/19943/27050/50911/20088/73736/20102/57316/208144/353258/67134/72554/78394/114641/19941/66583/105244208/66446/55989/67973/57750/102462/19934/76130/68172/66480/67276/19951/50912/102614/76808/1005…
R-MMU-8868773	rRNA processing in the nucleus and cytosol	173	0.433401	2.08738	7.54727e-09	2.395e-06	1.78751e-06	3402	tags=43%, list=26%, signal=32%	67205/20826/67045/208366/74778/67115/19989/73674/19933/238217/223499/21771/66489/72515/22186/59028/72198/69072/68193/24128/27207/75617/109075/104662/20115/69639/22187/269536/217995/216987/68533/19988/30877/19943/27050/50911/20088/73736/20102/57316/208144/353258/67134/72554/78394/114641/19941/66583/105244208/66446/55989/67973/57750/102462/19934/76130/68172/66480/67276/19951/50912/102614/76808/1005…
R-MMU-69052	Switching of origins to a post-replicative state	87	0.479759	2.07931	1.10699e-06	6.41859e-05	4.79052e-05	3266	tags=48%, list=25%, signal=37%	17220/26440/19186/19177/75430/19166/19182/19179/56438/59029/26441/68999/22186/26442/57441/67089/19170/22187/26429/77891/26445/56317/50793/18393/66634/66997/26443/12448/19181/66413/228769/16913/19167/26444/21762/19192/103554/12566/23834/57296/21402/17218
R-MMU-8854050	FBXL7 down-regulates AURKA during mitotic entry and in early mitosis	50	0.531129	2.05575	4.36584e-05	0.00122243	0.000912365	3220	tags=58%, list=25%, signal=44%	26440/19186/19177/19166/19182/19179/56438/20878/59029/26441/22186/26442/67089/19170/22187/26445/66997/26443/19181/66413/228769/16913/19167/26444/21762/19192/103554/57296/21402
R-MMU-68962	Activation of the pre-replicative complex	30	0.586343	2.03619	0.000223662	0.00433105	0.00323248	1805	tags=43%, list=14%, signal=37%	17220/18974/57441/26429/18973/19075/68240/59001/19076/12544/50793/18393/66634
R-MMU-69206	G1/S Transition	99	0.453852	2.03434	4.34275e-06	0.000182496	0.000136206	3266	tags=48%, list=25%, signal=37%	17220/26440/17420/19186/19177/19166/19182/18974/19179/59029/26441/73699/22186/26442/57441/67089/19170/22187/26429/18973/26445/19075/68240/59001/19076/12544/50793/18393/66634/66997/26443/12448/19181/12567/66413/228769/16913/19167/26444/21762/68275/19192/11651/12566/23834/57296/21402/17218
R-MMU-350562	Regulation of ornithine decarboxylase (ODC)	47	0.529054	2.02863	9.87623e-05	0.00223861	0.00167079	3337	tags=57%, list=25%, signal=43%	26440/19186/19177/19166/19182/19179/59029/26441/26442/67089/19170/18104/26445/66997/26443/19181/66413/228769/16913/19167/26444/54375/21762/19192/103554/57296/18263
R-MMU-6799198	Complex I biogenesis	55	0.50596	2.02381	3.63735e-05	0.00104932	0.000783161	2900	tags=47%, list=22%, signal=37%	225887/26940/17995/66108/68197/68194/100042503/17716/75597/75406/17993/17719/68472/67273/72900/69702/68342/104130/68375/68493/66046/54405/76947/68202/68198/66706
R-MMU-75815	Ubiquitin-dependent degradation of Cyclin D	48	0.520038	2.00432	9.40263e-05	0.00218324	0.00162947	3003	tags=54%, list=23%, signal=42%	26440/19186/19177/19166/19182/19179/59029/26441/22186/26442/67089/19170/22187/26445/66997/26443/19181/12567/66413/228769/16913/19167/26444/21762/19192/103554
R-MMU-5696399	Global Genome Nucleotide Excision Repair (GG-NER)	74	0.471224	2.00168	2.7426e-05	0.000842243	0.000628609	2933	tags=47%, list=22%, signal=37%	26754/26370/17420/225280/18974/56438/51812/22186/18538/22590/14885/26572/70020/72584/56505/26894/22187/18973/68240/59001/229615/13870/106344/69714/227195/13872/26895/22218/68058/107986/68275/70620/56469/56249/69263
R-MMU-69242	S Phase	138	0.422845	1.9889	1.9396e-06	9.71843e-05	7.25336e-05	3266	tags=45%, list=25%, signal=34%	17220/26440/17420/19186/19177/75430/19166/19182/18974/19179/56438/59029/26441/68999/272551/22186/18538/26442/57441/67089/19170/22187/26429/77891/18973/26445/56317/19075/68240/59001/19076/100710/50793/109145/18393/106344/71988/66634/66997/26443/12448/19181/12567/66413/13006/228769/16913/69270/19167/26444/21762/68275/69263/19192/103554/11651/20842/12566/23834/57296/21402/17218
R-MMU-176187	Activation of ATR in response to replication stress	34	0.551077	1.98403	0.000377465	0.00561479	0.0041906	3455	tags=53%, list=26%, signal=39%	17220/15574/26429/269582/68240/231724/12544/50793/18393/106344/66634/12532/68275/69263/12566/23834/17218/19718
R-MMU-69481	G2/M Checkpoints	130	0.427341	1.9801	1.39128e-06	7.35834e-05	5.4919e-05	3856	tags=52%, list=29%, signal=37%	17220/26440/19186/19177/19166/19182/12144/19179/59029/27354/26441/15574/22186/17535/26442/67089/19170/22187/26429/269582/22630/107976/58230/26445/68240/231724/12544/50793/18393/106344/66634/268697/66997/26443/19181/66413/225182/228769/26909/16913/74386/12532/19167/26444/21762/68275/70620/69263/19192/12534/103554/12021/12566/21975/23834/57296/17218/19718/23996/50883/12189/268930/66998/54401/18392/…
R-MMU-68867	Assembly of the pre-replicative complex	80	0.45975	1.97524	2.41672e-05	0.000766907	0.000572382	3266	tags=46%, list=25%, signal=35%	17220/26440/19186/19177/75430/19166/19182/19179/59029/26441/68999/22186/26442/57441/67089/19170/22187/26429/77891/26445/56317/50793/18393/66634/66997/26443/19181/66413/228769/16913/19167/26444/21762/19192/23834/57296/17218
R-MMU-69017	CDK-mediated phosphorylation and removal of Cdc6	69	0.469867	1.96397	6.19574e-05	0.00157802	0.00117776	3213	tags=48%, list=24%, signal=36%	26440/19186/19177/75430/19166/19182/19179/59029/26441/68999/22186/26442/67089/19170/22187/77891/26445/56317/66997/26443/12448/19181/66413/228769/16913/19167/26444/21762/19192/103554/12566/23834/57296
R-MMU-5696398	Nucleotide Excision Repair	100	0.43389	1.94511	8.64975e-06	0.000343107	0.000256078	3482	tags=50%, list=27%, signal=37%	26754/26370/17420/225280/18974/56438/51812/22186/18538/22590/14885/26572/70020/72584/56505/231329/26894/22187/67439/18973/69920/68240/59001/229615/245841/13870/106344/69714/227195/13872/26895/66983/22218/68058/17749/15312/107986/68275/70620/56469/71101/56249/69263/67710/66467/71991/12572/252870/19718/11546
R-MMU-75876	Synthesis of very long-chain fatty acyl-CoAs	17	0.639972	1.93888	0.00106839	0.0116246	0.00867601	3164	tags=65%, list=24%, signal=49%	106529/74559/54326/30963/54325/74205/56348/57874/50790/433256/66775
R-MMU-174084	Autodegradation of Cdh1 by Cdh1:APC/C	62	0.473296	1.93539	0.000403738	0.00584358	0.00436136	2951	tags=45%, list=22%, signal=35%	26440/19186/19177/75430/19166/19182/19179/59029/26441/68999/22186/26442/67089/19170/22187/77891/26445/56317/66997/26443/19181/66413/228769/16913/19167/26444/21762/19192
R-MMU-5696394	DNA Damage Recognition in GG-NER	34	0.537548	1.93532	0.000548718	0.00725527	0.00541498	963	tags=35%, list=7%, signal=33%	26754/26370/225280/56438/51812/22186/26572/70020/72584/56505/26894/22187
R-MMU-5610780	Degradation of GLI1 by the proteasome	52	0.492907	1.93518	0.000148149	0.00310677	0.00231874	3220	tags=54%, list=25%, signal=41%	26440/19186/19177/19166/19182/19179/56438/59029/26441/22186/26442/67089/19170/22187/26445/66997/26443/19181/66413/228769/16913/19167/26444/21762/19192/103554/57296/21402
R-MMU-5689603	UCH proteinases	80	0.448111	1.92524	6.17347e-05	0.00157802	0.00117776	3061	tags=46%, list=23%, signal=36%	26440/19186/19177/19166/225280/19182/19179/59029/26441/51812/18002/22186/70020/26442/56505/56207/67089/19170/22187/26445/22223/69714/50933/227195/66997/26443/19181/66413/228769/16913/19167/26444/21762/56249/19192/103554/12021
R-MMU-9762114	GSK3B and BTRC:CUL1-mediated-degradation of NFE2L2	49	0.497931	1.92387	0.000227471	0.00433105	0.00323248	3220	tags=55%, list=25%, signal=42%	26440/19186/19177/19166/19182/19179/56438/59029/26441/22186/26442/67089/19170/22187/26445/66997/26443/19181/66413/228769/16913/19167/26444/21762/19192/57296/21402
R-MMU-8939902	Regulation of RUNX2 expression and activity	50	0.495625	1.91833	0.000349709	0.00547723	0.00408794	3220	tags=54%, list=25%, signal=41%	26440/19186/19177/19166/19182/19179/56438/59029/26441/22186/26442/67089/19170/22187/26445/66997/26443/19181/66413/228769/16913/19167/26444/21762/19192/57296/21402
R-MMU-163200	Respiratory electron transport, ATP synthesis by chemiosmotic coupling, and heat production by uncoupling proteins.	113	0.419839	1.91763	1.73452e-05	0.000660504	0.000492968	3339	tags=44%, list=25%, signal=33%	66841/225887/17706/70207/66142/67003/17711/26940/17995/66108/11949/68197/11957/17710/68194/100042503/17716/75597/17705/12857/75406/17993/17719/68472/67273/17708/11950/72900/71679/28080/69702/12867/68342/104130/74011/68375/68493/66046/54405/67876/76947/68202/68198/66706/11947/66272/17717/110842/20930/17992
R-MMU-9759194	Nuclear events mediated by NFE2L2	52	0.487705	1.91476	0.000183144	0.00370964	0.00276869	3220	tags=54%, list=25%, signal=41%	26440/19186/19177/19166/19182/19179/18477/56438/59029/26441/22186/26442/67089/19170/22187/26445/66997/26443/19181/66413/228769/16913/19167/26444/21762/19192/57296/21402
R-MMU-187577	SCF(Skp2)-mediated degradation of p27/p21	56	0.479668	1.91288	0.00035671	0.00547723	0.00408794	3220	tags=52%, list=25%, signal=39%	26440/19186/19177/19166/19182/19179/59029/26441/22186/26442/67089/19170/22187/26445/66997/26443/12448/19181/12567/66413/228769/16913/19167/26444/21762/19192/12566/57296/21402
R-MMU-1236978	Cross-presentation of soluble exogenous antigens (endosomes)	43	0.508015	1.91202	0.000474626	0.00645491	0.00481763	3003	tags=53%, list=23%, signal=41%	26440/19186/19177/19166/19182/19179/59029/26441/26442/67089/19170/26445/66997/26443/19181/66413/228769/16913/19167/26444/21762/19192/103554
R-MMU-72766	Translation	220	0.385277	1.91011	1.0099e-07	1.37347e-05	1.02509e-05	3246	tags=43%, list=25%, signal=33%	56280/69089/64659/64655/98221/66223/52443/66235/67115/19989/19933/20813/353242/238217/27058/69956/66661/67681/66489/16341/22186/68537/108067/64658/75398/68193/27207/75617/64656/68572/94063/20115/67212/22187/69527/74776/19988/77721/13667/67270/19943/66656/27050/66973/20088/121022/67204/18100/27393/20102/28030/67895/68735/108853/114641/19941/73830/66493/67871/67840/105244208/225363/66407/66258/1362…
R-MMU-174154	APC/C:Cdc20 mediated degradation of Securin	65	0.462289	1.90781	0.00031194	0.00520994	0.00388844	3003	tags=45%, list=23%, signal=35%	26440/19186/19177/75430/19166/19182/19179/59029/26441/68999/22186/26442/67089/19170/22187/77891/26445/56317/66997/26443/19181/66413/228769/16913/19167/26444/21762/19192/103554
R-MMU-69601	Ubiquitin Mediated Degradation of Phosphorylated Cdc25A	49	0.491699	1.89979	0.000293072	0.00498222	0.00371848	3003	tags=51%, list=23%, signal=39%	26440/19186/19177/19166/19182/19179/59029/26441/22186/26442/67089/19170/22187/26445/66997/26443/19181/66413/228769/16913/19167/26444/21762/19192/103554
R-MMU-69610	p53-Independent DNA Damage Response	49	0.491699	1.89979	0.000293072	0.00498222	0.00371848	3003	tags=51%, list=23%, signal=39%	26440/19186/19177/19166/19182/19179/59029/26441/22186/26442/67089/19170/22187/26445/66997/26443/19181/66413/228769/16913/19167/26444/21762/19192/103554
R-MMU-69613	p53-Independent G1/S DNA damage checkpoint	49	0.491699	1.89979	0.000293072	0.00498222	0.00371848	3003	tags=51%, list=23%, signal=39%	26440/19186/19177/19166/19182/19179/59029/26441/22186/26442/67089/19170/22187/26445/66997/26443/19181/66413/228769/16913/19167/26444/21762/19192/103554
R-MMU-349425	Autodegradation of the E3 ubiquitin ligase COP1	49	0.488601	1.88782	0.000330584	0.00533417	0.00398116	3003	tags=51%, list=23%, signal=39%	26440/19186/19177/19166/19182/19179/59029/26441/22186/26442/67089/19170/22187/26445/66997/26443/19181/66413/228769/16913/19167/26444/21762/19192/103554
R-MMU-174184	Cdc20:Phospho-APC/C mediated degradation of Cyclin A	69	0.449462	1.87868	0.000197065	0.00390845	0.00291707	3003	tags=45%, list=23%, signal=35%	26440/19186/19177/75430/19166/19182/19179/59029/26441/68999/22186/26442/67089/19170/22187/77891/56150/26445/56317/66997/26443/19181/66413/228769/16913/19167/26444/21762/19192/12534/103554
R-MMU-1428517	The citric acid (TCA) cycle and respiratory electron transport	154	0.393907	1.86902	4.40905e-06	0.000182496	0.000136206	3435	tags=42%, list=26%, signal=32%	15929/66841/225887/17706/70207/66142/67003/17711/27273/26940/17995/109801/16832/17448/20917/66108/11949/68197/11957/17710/68194/100042503/17716/217666/14194/75597/17705/67680/12857/75406/17993/17719/68472/67273/66925/17708/11950/72900/56451/71679/28080/69702/12867/68342/104130/74011/68375/68493/66046/54405/67876/76947/68202/11429/68198/66706/11947/66272/17717/110842/20930/17992/20916/66945/69802
R-MMU-8852276	The role of GTSE1 in G2/M progression after G2 checkpoint	69	0.444241	1.85686	0.000269722	0.00493799	0.00368547	3850	tags=58%, list=29%, signal=41%	26440/19186/19177/19166/19182/19179/59029/26441/13589/22186/26442/67089/19170/22187/22152/26445/56299/268697/66997/26443/19181/66413/22143/228769/16913/19167/26444/21762/19192/12534/103554/57296/22144/23996/53857/66998/22145/22146/22153/12442
R-MMU-351202	Metabolism of polyamines	53	0.464518	1.83995	0.00114129	0.0119397	0.00891119	3003	tags=49%, list=23%, signal=38%	26440/19186/19177/19166/19182/19179/59029/26441/26442/67089/19170/18104/26445/11702/66997/26443/19181/66413/228769/16913/19167/26444/54375/21762/19192/103554
R-MMU-176409	APC/C:Cdc20 mediated degradation of mitotic proteins	72	0.435031	1.83534	0.000280041	0.00498222	0.00371848	3003	tags=44%, list=23%, signal=34%	26440/19186/19177/75430/19166/19182/19179/59029/26441/68999/22186/26442/67089/19170/22187/77891/56150/26445/56317/268697/66997/26443/19181/66413/228769/16913/19167/26444/21762/19192/12534/103554
R-MMU-8876725	Protein methylation	19	0.587016	1.83503	0.00559386	0.0375025	0.0279901	2258	tags=53%, list=17%, signal=44%	12314/15481/12315/68043/12313/239706/67099/13627/72096/71974
R-MMU-6781827	Transcription-Coupled Nucleotide Excision Repair (TC-NER)	71	0.434931	1.82837	0.000422182	0.00588365	0.00439127	3455	tags=49%, list=26%, signal=37%	26754/17420/18974/56438/22186/18538/22590/14885/26572/72584/231329/26894/22187/67439/18973/69920/68240/59001/245841/13870/106344/13872/26895/66983/17749/15312/68275/71101/69263/67710/66467/71991/12572/252870/19718
R-MMU-179419	APC:Cdc20 mediated degradation of cell cycle proteins prior to satisfation of the cell cycle checkpoint	70	0.435317	1.82567	0.000244377	0.0045617	0.00340463	3003	tags=44%, list=23%, signal=34%	26440/19186/19177/75430/19166/19182/19179/59029/26441/68999/22186/26442/67089/19170/22187/77891/56150/26445/56317/66997/26443/19181/66413/228769/16913/19167/26444/21762/19192/12534/103554
R-MMU-611105	Respiratory electron transport	93	0.416378	1.82506	0.000150117	0.00310677	0.00231874	3526	tags=46%, list=27%, signal=34%	66841/225887/70207/66142/67003/17711/26940/17995/66108/68197/17710/68194/100042503/17716/75597/12857/75406/17993/17719/68472/67273/17708/72900/69702/12867/68342/104130/68375/68493/66046/54405/67876/76947/68202/68198/66706/66272/17717/110842/20930/17992/69802/66152
R-MMU-4641257	Degradation of AXIN	51	0.466254	1.82163	0.000650973	0.00809445	0.0060413	3287	tags=53%, list=25%, signal=40%	26440/19186/19177/19166/19182/19179/59029/26441/22186/26442/67089/19170/22187/26445/66997/26443/19181/66413/228769/16913/19167/26444/21762/19192/103554/57296/68031
R-MMU-8978868	Fatty acid metabolism	125	0.39251	1.81682	8.68733e-05	0.00206759	0.00154314	2744	tags=38%, list=21%, signal=30%	52538/13110/106529/269823/74559/170789/54326/20280/26897/19223/23887/73724/74147/11370/30963/13078/11430/330260/12894/54325/17117/13850/56360/12896/74205/75778/66834/21835/13167/231086/20520/12908/11671/16922/625249/56794/56348/19063/234309/23986/11364/17001/57874/97212/50790/93747/433256
R-MMU-176814	Activation of APC/C and APC/C:Cdc20 mediated degradation of mitotic proteins	73	0.426455	1.81523	0.000426441	0.00588365	0.00439127	3003	tags=44%, list=23%, signal=34%	26440/19186/19177/75430/19166/19182/19179/59029/26441/68999/22186/26442/67089/19170/22187/77891/56150/26445/56317/268697/66997/26443/19181/66413/228769/16913/19167/26444/21762/19192/12534/103554
R-MMU-9755511	KEAP1-NFE2L2 pathway	72	0.429244	1.81093	0.000353094	0.00547723	0.00408794	3220	tags=47%, list=25%, signal=36%	67443/26440/19186/19177/19166/19182/19179/18477/56438/59029/26441/68350/22186/26442/67089/19170/22187/22230/26445/66997/26443/19181/66413/228769/16913/140742/19167/26444/21762/19192/103554/11651/57296/21402
R-MMU-5358346	Hedgehog ligand biogenesis	53	0.456252	1.80721	0.00165062	0.0163687	0.0122168	3003	tags=49%, list=23%, signal=38%	26440/19186/19177/19166/19182/19179/59029/26441/22186/26442/67089/19170/22187/26445/66753/66997/26443/19181/66413/228769/16913/19167/26444/21762/19192/103554
R-MMU-5607761	Dectin-1 mediated noncanonical NF-kB signaling	54	0.452629	1.80149	0.00156231	0.0156559	0.0116848	3220	tags=52%, list=25%, signal=39%	26440/19186/19177/19166/19182/19179/59029/26441/22186/26442/67089/19170/22187/26445/66997/26443/19181/66413/228769/16913/19167/26444/18034/21762/19192/103554/57296/21402
R-MMU-5676590	NIK-->noncanonical NF-kB signaling	54	0.452629	1.80149	0.00156231	0.0156559	0.0116848	3220	tags=52%, list=25%, signal=39%	26440/19186/19177/19166/19182/19179/59029/26441/22186/26442/67089/19170/22187/26445/66997/26443/19181/66413/228769/16913/19167/26444/18034/21762/19192/103554/57296/21402
R-MMU-4641258	Degradation of DVL	53	0.449892	1.78202	0.00221803	0.0209066	0.0156036	3003	tags=49%, list=23%, signal=38%	26440/19186/19177/19166/19182/19179/56438/59029/26441/22186/26442/67089/19170/22187/26445/66997/26443/19181/66413/228769/16913/19167/26444/21762/19192/103554
R-MMU-9748784	Drug ADME	47	0.462295	1.77265	0.00265732	0.023677	0.0176713	2749	tags=38%, list=21%, signal=30%	11534/76952/14859/269823/229363/63959/75894/23887/17961/109652/11486/15483/12038/27416/18671/26357/15452/14857
R-MMU-8939236	RUNX1 regulates transcription of genes involved in differentiation of HSCs	59	0.436145	1.7717	0.000701401	0.00834667	0.00622955	3003	tags=44%, list=23%, signal=34%	26440/17420/19186/19177/19166/19182/19179/59029/26441/22186/26442/67089/19170/22187/26445/66997/26443/19181/66413/228769/16913/19167/26444/21762/19192/103554
R-MMU-2046104	alpha-linolenic (omega3) and linoleic (omega6) acid metabolism	12	0.649792	1.76745	0.00493073	0.0342632	0.0255724	1051	tags=42%, list=8%, signal=38%	170789/54326/20280/11430/54325
R-MMU-2046106	alpha-linolenic acid (ALA) metabolism	12	0.649792	1.76745	0.00493073	0.0342632	0.0255724	1051	tags=42%, list=8%, signal=38%	170789/54326/20280/11430/54325
R-MMU-174178	APC/C:Cdh1 mediated degradation of Cdc20 and other APC/C:Cdh1 targeted proteins in late mitosis/early G1	71	0.420412	1.76734	0.00107454	0.0116246	0.00867601	3003	tags=42%, list=23%, signal=33%	26440/19186/19177/75430/19166/19182/19179/20878/59029/26441/68999/22186/26442/67089/19170/22187/77891/26445/56317/66997/26443/19181/66413/228769/16913/19167/26444/21762/19192/103554
R-MMU-5610785	GLI3 is processed to GLI3R by the proteasome	54	0.443246	1.76415	0.00250076	0.022782	0.0170034	3220	tags=52%, list=25%, signal=39%	26440/19186/19177/19166/19182/19179/56438/59029/26441/22186/26442/67089/19170/22187/26445/66997/26443/19181/66413/228769/16913/19167/26444/21762/19192/103554/57296/21402
R-MMU-69541	Stabilization of p53	53	0.444541	1.76083	0.00271091	0.023677	0.0176713	3003	tags=47%, list=23%, signal=37%	26440/19186/19177/19166/19182/19179/59029/26441/22186/26442/67089/19170/22187/26445/66997/26443/19181/66413/228769/16913/19167/26444/21762/19192/103554
R-MMU-606279	Deposition of new CENPA-containing nucleosomes at the centromere	40	0.466949	1.75462	0.00404367	0.0303116	0.0226231	918	tags=20%, list=7%, signal=19%	18148/71876/26886/83815/66570/66336/56505/102920
R-MMU-774815	Nucleosome assembly	40	0.466949	1.75462	0.00404367	0.0303116	0.0226231	918	tags=20%, list=7%, signal=19%	18148/71876/26886/83815/66570/66336/56505/102920
R-MMU-5668541	TNFR2 non-canonical NF-kB pathway	72	0.40928	1.7267	0.00113125	0.0119397	0.00891119	3220	tags=47%, list=25%, signal=36%	26440/69583/19186/19177/19166/19182/19179/59029/26441/22186/26442/67089/19170/22187/11797/26445/66997/26443/19181/66413/21939/11796/228769/16913/19167/26444/18034/245527/21762/19192/103554/22031/57296/21402
R-MMU-1169091	Activation of NF-kappaB in B cells	59	0.424776	1.72551	0.00110286	0.0117968	0.00880458	3220	tags=51%, list=25%, signal=39%	26440/19186/19177/19166/19182/19179/59029/26441/22186/26442/67089/19170/22187/26445/16150/66997/16151/26443/19181/66413/228769/16913/18751/19167/26444/21762/19192/103554/57296/21402
R-MMU-4608870	Asymmetric localization of PCP proteins	59	0.422366	1.71572	0.00127547	0.0131984	0.00985061	3003	tags=42%, list=23%, signal=33%	26440/19186/19177/19166/19182/19179/59029/26441/22186/26442/67089/19170/22187/26445/66997/26443/19181/66413/228769/16913/19167/26444/21762/19192/103554
R-MMU-69202	Cyclin E associated events during G1/S transition	66	0.415274	1.71522	0.0017963	0.0172735	0.0128921	3220	tags=47%, list=25%, signal=36%	26440/17420/19186/19177/19166/19182/19179/59029/26441/22186/26442/67089/19170/22187/26445/66997/26443/12448/19181/12567/66413/228769/16913/19167/26444/21762/19192/11651/12566/57296/21402
R-MMU-110373	Resolution of AP sites via the multiple-nucleotide patch replacement pathway	20	0.543975	1.71002	0.00808755	0.0503225	0.0375583	3482	tags=55%, list=27%, signal=40%	18974/18538/18973/68240/59001/106344/11792/68275/69263/19718/11546
R-MMU-6781823	Formation of TC-NER Pre-Incision Complex	51	0.435828	1.70275	0.00266751	0.023677	0.0176713	3406	tags=49%, list=26%, signal=36%	26754/17420/56438/22186/22590/14885/26572/72584/231329/26894/22187/67439/69920/245841/13872/26895/66983/17749/15312/71101/67710/66467/71991/12572/252870
R-MMU-6782135	Dual incision in TC-NER	61	0.415156	1.69341	0.0027018	0.023677	0.0176713	3455	tags=51%, list=26%, signal=38%	17420/18974/56438/22186/18538/22590/14885/72584/231329/22187/67439/18973/69920/68240/59001/245841/13870/106344/13872/66983/17749/15312/68275/71101/69263/67710/66467/71991/12572/252870/19718
R-MMU-71291	Metabolism of amino acids and derivatives	181	0.34971	1.69123	6.29882e-05	0.00157802	0.00117776	3604	tags=42%, list=27%, signal=31%	22018/26440/70337/19186/27364/19177/67873/72947/19166/19182/434437/19179/59029/26441/13370/99439/194237/26442/19193/110446/67089/19170/257635/227095/13180/67870/13195/231691/56442/50799/70266/68133/18104/67824/26445/14431/11702/269378/243382/66997/66194/26443/19181/12041/56551/66413/270076/13171/228769/238505/16913/12036/93747/19167/26444/54375/21762/19125/18242/19192/103554/110391/14085/57296/10…
R-MMU-1168372	Downstream signaling events of B Cell Receptor (BCR)	67	0.407894	1.69115	0.00177287	0.0172222	0.0128538	3220	tags=49%, list=25%, signal=37%	26440/19186/19177/19166/19182/19179/12314/59029/26441/22186/12315/26442/67089/19170/22187/12313/26445/16150/66997/16151/26443/19181/66413/228769/16913/18751/19167/26444/21762/19192/103554/57296/21402
R-MMU-9755088	Ribavirin ADME	10	0.664393	1.68964	0.0106442	0.0606543	0.0452694	1101	tags=40%, list=8%, signal=37%	11534/76952/63959/11486
R-MMU-69656	Cyclin A:Cdk2-associated events at S phase entry	68	0.403364	1.68487	0.00228382	0.0213156	0.0159089	3220	tags=46%, list=25%, signal=35%	26440/17420/19186/19177/19166/19182/19179/59029/26441/22186/26442/67089/19170/22187/26445/66997/26443/12448/19181/12567/66413/228769/16913/19167/26444/21762/19192/11651/12566/57296/21402
R-MMU-5658442	Regulation of RAS by GAPs	60	0.409868	1.66562	0.00448073	0.0318333	0.0237588	3003	tags=45%, list=23%, signal=35%	26440/19186/19177/19166/19182/19179/56438/59029/26441/22186/26442/67089/19170/22187/26445/18015/66997/26443/19181/66413/228769/16913/19167/26444/21762/19192/103554
R-MMU-8941858	Regulation of RUNX3 expression and activity	51	0.42622	1.66522	0.00357559	0.0276745	0.0206549	2951	tags=47%, list=22%, signal=37%	26440/19186/19177/19166/19182/19179/59029/26441/22186/26442/67089/19170/22187/26445/66997/26443/19181/66413/228769/16913/19167/26444/21762/19192
R-MMU-5685938	HDR through Single Strand Annealing (SSA)	31	0.470519	1.65007	0.00878986	0.0526286	0.0392794	3678	tags=61%, list=28%, signal=44%	12144/19365/27354/15574/17535/68240/231724/13870/106344/225182/26909/74386/68275/69263/12021/21975/19718/12189/19361
R-MMU-5696400	Dual Incision in GG-NER	37	0.446732	1.63854	0.0120434	0.066659	0.049751	3055	tags=51%, list=23%, signal=40%	18974/56438/22186/18538/22590/14885/72584/22187/18973/68240/59001/13870/106344/13872/68058/107986/68275/69263/66467
R-MMU-174143	APC/C-mediated degradation of cell cycle proteins	83	0.378469	1.63714	0.00337891	0.0266988	0.0199267	3220	tags=45%, list=25%, signal=34%	26440/19186/19177/75430/19166/19182/19179/20878/59029/26441/68999/22186/26442/67089/19170/22187/77891/56150/26445/56317/268697/66997/26443/19181/66413/228769/16913/67141/19167/26444/21762/19192/12534/103554/12566/57296/21402
R-MMU-453276	Regulation of mitotic cell cycle	83	0.378469	1.63714	0.00337891	0.0266988	0.0199267	3220	tags=45%, list=25%, signal=34%	26440/19186/19177/75430/19166/19182/19179/20878/59029/26441/68999/22186/26442/67089/19170/22187/77891/56150/26445/56317/268697/66997/26443/19181/66413/228769/16913/67141/19167/26444/21762/19192/12534/103554/12566/57296/21402
R-MMU-6782210	Gap-filling DNA repair synthesis and ligation in TC-NER	60	0.40181	1.63288	0.00654262	0.0420849	0.0314101	3455	tags=48%, list=26%, signal=36%	17420/18974/56438/22186/18538/14885/72584/231329/22187/67439/18973/69920/68240/59001/245841/106344/13872/66983/17749/15312/68275/71101/69263/67710/66467/71991/12572/252870/19718
R-MMU-1799339	SRP-dependent cotranslational protein targeting to membrane	88	0.375034	1.62807	0.00296447	0.025198	0.0188066	3665	tags=42%, list=28%, signal=31%	67115/19989/19933/20813/238217/27058/66661/66489/22186/68193/27207/75617/20115/22187/19988/19943/27050/20088/20102/114641/19941/105244208/19934/68172/66480/19951/76808/100502825/76846/20068/68028/66483/16785/27367/19899/68436/619547
R-MMU-69620	Cell Cycle Checkpoints	245	0.323175	1.62525	5.597e-05	0.00152238	0.00113623	3856	tags=42%, list=29%, signal=31%	17220/71876/26440/19186/26886/19177/75430/13427/66977/19166/83815/66442/19182/12144/19179/59029/27354/26441/13589/68999/66570/73699/69912/15574/22186/17535/67037/66336/26442/102920/67089/19170/22187/26429/269582/22630/77891/56150/107976/58230/26445/56317/68240/231724/12544/50793/18393/106344/66468/66634/268697/66997/56455/26443/12448/19181/234663/320394/66413/225182/228769/103468/26909/16913/7438…
R-MMU-8948751	Regulation of PTEN stability and activity	65	0.393314	1.62316	0.00861984	0.0521031	0.0388872	3287	tags=48%, list=25%, signal=36%	17999/26440/19186/19177/19166/19182/19179/59029/26441/73162/22186/26442/67089/19170/22187/26445/13001/66997/26443/19181/66413/228769/16913/19167/26444/21762/19192/103554/11651/57296/68031
R-MMU-8878166	Transcriptional regulation by RUNX2	61	0.396144	1.61586	0.00644599	0.0420314	0.0313702	3220	tags=49%, list=25%, signal=37%	26440/19186/19177/19166/19182/19179/56438/59029/26441/22186/26442/67089/19170/22187/26445/268697/66997/26443/19181/12567/66413/228769/16913/19167/26444/21762/19192/12534/57296/21402
R-MMU-69563	p53-Dependent G1 DNA Damage Response	60	0.395077	1.60552	0.00804938	0.0503225	0.0375583	3213	tags=47%, list=24%, signal=35%	26440/19186/19177/19166/19182/19179/59029/26441/22186/26442/67089/19170/22187/26445/66997/26443/12448/19181/66413/228769/16913/19167/26444/21762/19192/103554/12566/57296
R-MMU-69580	p53-Dependent G1/S DNA damage checkpoint	60	0.395077	1.60552	0.00804938	0.0503225	0.0375583	3213	tags=47%, list=24%, signal=35%	26440/19186/19177/19166/19182/19179/59029/26441/22186/26442/67089/19170/22187/26445/66997/26443/12448/19181/66413/228769/16913/19167/26444/21762/19192/103554/12566/57296
R-MMU-2467813	Separation of Sister Chromatids	173	0.330266	1.59065	0.000500193	0.00670681	0.00500564	3761	tags=42%, list=29%, signal=31%	71876/26440/19186/26886/19177/75430/13427/66977/19166/83815/66442/19182/19179/59029/26441/13589/68999/66570/73699/69912/22186/67037/66336/26442/102920/67089/19170/22187/77891/56150/22152/26445/56317/100710/66468/66997/56455/26443/19181/234663/320394/66413/13006/22143/228769/103468/16913/19167/26444/445007/236930/21762/19192/12235/103554/66140/20842/67733/269966/57296/52504/18221/208628/22144/2693…
R-MMU-5610787	Hedgehog 'off' state	92	0.362387	1.58278	0.00439036	0.0318333	0.0237588	3398	tags=45%, list=26%, signal=33%	26440/19186/19177/19166/19182/19179/56438/59029/26441/22186/74682/26442/67089/19170/22187/213081/22152/380718/26445/21821/11512/66997/26443/19181/73668/66413/22143/228769/16913/244585/110350/19167/26444/21762/19192/103554/19084/57296/21402/22144/104111
R-MMU-9711123	Cellular response to chemical stress	145	0.334436	1.57541	0.00184822	0.0175951	0.0131321	3368	tags=39%, list=26%, signal=29%	67443/14950/26440/19186/70207/66142/19177/19166/19182/19179/18477/56438/59029/26441/100503605/68350/22186/11758/26442/67089/19170/17710/22187/12359/109778/12857/22230/26445/17708/20656/66997/116940/26443/12867/19181/56551/66413/69590/228769/16913/140742/20655/19167/26444/21762/19192/103554/11651/66272/15369/57296/21402/12460/20930/17992/50493
R-MMU-2555396	Mitotic Metaphase and Anaphase	210	0.318863	1.56891	0.000363642	0.00549504	0.00410123	3850	tags=44%, list=29%, signal=31%	71876/26440/19186/26886/19177/75430/13427/66977/19166/83815/66442/19182/19179/59029/26441/13589/68999/66570/73699/69912/22186/67037/66336/26442/102920/67089/19170/22187/77891/56150/22152/26445/56317/100710/68953/71805/19384/69922/66468/268697/66997/56455/23825/26443/19181/170791/234663/320394/66413/13006/22143/66371/228769/22218/103468/16913/67141/69482/116733/19167/26444/445007/236930/21762/1919…
R-MMU-382556	ABC-family proteins mediated transport	81	0.363619	1.56316	0.00934668	0.0549262	0.0409942	3003	tags=42%, list=23%, signal=33%	26440/19186/19177/19166/19182/19179/59029/26441/56535/22186/26442/67089/19170/22187/19299/26445/67204/66753/12638/193670/66997/27416/26443/19181/66413/18671/228769/16913/54197/19167/26444/21762/19192/103554
R-MMU-68882	Mitotic Anaphase	209	0.316957	1.55456	0.000846082	0.00963579	0.00719168	3850	tags=44%, list=29%, signal=31%	71876/26440/19186/26886/19177/75430/13427/66977/19166/83815/66442/19182/19179/59029/26441/13589/68999/66570/73699/69912/22186/67037/66336/26442/102920/67089/19170/22187/77891/56150/22152/26445/56317/100710/68953/71805/19384/69922/66468/268697/66997/56455/23825/26443/19181/170791/234663/320394/66413/13006/22143/66371/228769/22218/103468/16913/69482/116733/19167/26444/445007/236930/21762/19192/7195…
R-MMU-69275	G2/M Transition	166	0.323451	1.54477	0.00154529	0.0156559	0.0116848	3850	tags=47%, list=29%, signal=34%	26370/54130/76816/72119/26440/17420/19186/19177/13427/19166/19182/225745/19179/56438/101565/20878/59029/26441/13589/73699/22186/216274/259279/26442/219072/67089/19170/22187/214444/68121/22152/26445/231123/56299/74470/268697/72083/66997/56455/381644/26443/219103/19181/70799/66413/71648/22143/228769/16913/12532/19167/26444/17274/22154/21762/68475/19192/12534/103554/73738/12566/57296/21402/233276/22…
R-MMU-73894	DNA Repair	248	0.302781	1.52044	0.000604348	0.00767119	0.0057254	3683	tags=38%, list=28%, signal=28%	26754/26370/66131/17420/225280/18974/12144/19365/56438/52864/268465/108138/27354/51812/17686/15574/22186/104806/17535/18538/22590/14885/26572/70020/72584/56505/231329/26894/22187/269582/67439/18973/67030/69920/22230/234258/107976/58230/68240/59001/56626/231724/229615/245841/13870/106344/69714/227195/11792/268395/14375/13872/225182/26895/66983/22218/26909/68058/17749/74386/19060/15312/107986/68275…
R-MMU-453274	Mitotic G2-G2/M phases	168	0.316095	1.51868	0.00233893	0.0216181	0.0161347	3419	tags=40%, list=26%, signal=30%	26370/54130/76816/72119/26440/17420/19186/19177/13427/19166/19182/225745/19179/56438/101565/20878/59029/26441/13589/73699/22186/216274/259279/26442/219072/67089/19170/22187/214444/68121/22152/26445/231123/56299/74470/268697/72083/66997/56455/381644/26443/219103/19181/70799/66413/71648/22143/228769/16913/12532/19167/26444/17274/22154/21762/68475/19192/12534/103554/73738/12566/57296/21402/233276/22…
R-MMU-72689	Formation of a pool of free 40S subunits	98	0.338724	1.5086	0.00680858	0.0435018	0.0324676	4379	tags=51%, list=33%, signal=34%	98221/66235/67115/19989/19933/238217/66489/16341/22186/68193/27207/75617/20115/22187/19988/19943/27050/20088/20102/114641/19941/73830/105244208/19934/68172/66480/19951/76808/100502825/76846/223691/20068/68028/66483/16785/27367/19899/68436/619547/68135/67891/55944/66475/67941/269261/67025/67427/270106/54709/53356
R-MMU-453279	Mitotic G1 phase and G1/S transition	123	0.321175	1.48419	0.0109073	0.0610811	0.045588	3266	tags=42%, list=25%, signal=32%	17220/26440/17420/19186/19177/19166/19182/18974/19179/59029/26441/73699/22186/26442/57441/67089/19170/22187/26429/18973/26445/19075/68240/59001/19076/12544/50793/18393/66634/66997/26443/12448/19181/12567/66413/228769/16913/21781/19167/26444/433759/21762/68275/19192/75660/11651/19646/12566/23834/57296/21402/17218
R-MMU-8951664	Neddylation	197	0.296456	1.44542	0.00374886	0.0285513	0.0213093	3033	tags=35%, list=23%, signal=27%	26754/26440/269514/50788/19186/242960/109082/19177/19166/69754/19182/19179/76863/56438/59029/223499/26441/18002/68350/12238/22186/17846/234664/26572/26442/72584/26894/67089/19170/233805/22187/66199/28199/66105/76501/207952/22230/26445/50762/67923/54638/69706/50933/67921/66997/26443/19181/66413/26895/228769/140858/69299/242521/16913/68842/67455/19167/26444/21762/107986/14794/79043/230654/12449/100…
R-MMU-1852241	Organelle biogenesis and maintenance	196	0.285898	1.39235	0.00863579	0.0521031	0.0388872	2342	tags=26%, list=18%, signal=22%	26370/382090/54130/17706/76816/67694/76411/76568/13427/225745/16569/101565/13589/71492/74682/67068/216274/67286/11949/219072/68259/11957/140810/214444/67590/68121/17705/27078/213081/22152/380718/231123/56297/21821/74470/11950/52028/53413/20656/18582/71679/56455/381644/28080/219103/102058/70799/66482/73668/53885/22143
R-MMU-68886	M Phase	332	0.265159	1.38198	0.00280311	0.0240411	0.0179431	3433	tags=35%, list=26%, signal=26%	26370/71876/54130/76816/26440/19186/26886/19177/75430/13427/66977/19166/83815/66442/19182/225745/19179/101565/59029/26441/13589/68999/66570/73699/67121/69912/19348/22186/216274/67037/66336/259279/54392/26442/59021/219072/102920/67089/19170/19069/14211/22187/77891/214444/68121/56150/22152/26445/56317/231123/100710/68953/13001/71805/74470/19384/69922/66468/268697/72083/66997/56455/76044/59046/71819…
R-MMU-69278	Cell Cycle, Mitotic	445	0.247947	1.32313	0.00337293	0.0266988	0.0199267	3433	tags=35%, list=26%, signal=27%	17220/26370/71876/54130/76816/72119/26440/17420/19186/26886/19177/75430/13427/66977/19166/83815/66442/19182/225745/18974/19179/56438/101565/20878/59029/26441/13589/68999/66570/73699/67121/272551/69912/19348/22186/216274/67037/66336/18538/259279/54392/26442/59021/219072/57441/102920/67089/19170/19069/14211/22187/26429/77891/214444/68121/18973/56150/22152/26445/56317/19075/68240/59001/231123/56299/…
R-MMU-199991	Membrane Trafficking	466	-0.251218	-1.33099	0.00412553	0.0305682	0.0228146	2848	tags=29%, list=22%, signal=23%	77407/56358/67474/228960/232946/270096/72772/15463/77980/97484/12402/67231/70218/108012/16834/21802/231580/21985/56378/19346/22151/74030/194590/12874/209773/215474/19339/56085/16564/245886/11764/54214/67123/27681/27059/50907/100855/98732/18472/20334/19328/20844/104318/72543/14784/16570/11781/227801/19347/66913/233204/11891/66687/12793/227648/107305/228998/20742/14619/216344/207592/98910/80912/193…
R-MMU-5653656	Vesicle-mediated transport	477	-0.259726	-1.37931	0.000696019	0.00834667	0.00622955	2144	tags=23%, list=16%, signal=20%	19339/56085/16564/245886/11764/54214/67123/27681/27059/50907/100855/98732/18472/20334/19328/20844/104318/72543/14784/16570/11781/227801/19347/66913/233204/11891/66687/12793/227648/107305/228998/20742/14619/216344/207592/98910/80912/19344/22241/319934/117197/77057/28169/329260/74498/109689/13430/76895/14620/12847/76954/109181/105785/215114/64138/11844/70349/107338/218503/11843/13429/54609/20661/14…
R-MMU-1483257	Phospholipid metabolism	148	-0.30837	-1.4234	0.00940458	0.0549274	0.0409951	1545	tags=20%, list=12%, signal=17%	108083/110911/101476/18711/101490/77582/19249/219135/28169/74596/271844/64898/67216/237542/117150/66443/19211/18708/55979/106861/18717/226856/269180/16332/84095/12660/18720/83435/271457
R-MMU-109582	Hemostasis	326	-0.286136	-1.46818	0.000574092	0.00748679	0.00558777	3337	tags=45%, list=25%, signal=34%	18574/97114/74769/232345/22761/26413/14693/104009/16579/14672/18803/227290/110157/22325/80884/15461/108829/56212/16000/66066/16563/68732/259300/109711/14465/19088/22631/225849/19128/218454/16573/14696/26365/14726/20692/209737/14463/21859/13601/16653/22340/14697/242202/14673/14786/232943/227333/23945/16554/12258/17319/19124/320202/71660/18590/17133/16410/14688/21894/16818/13590/110197/70218/68038/…
R-MMU-9013423	RAC3 GTPase cycle	71	-0.371585	-1.5197	0.00894068	0.0531971	0.0397037	2898	tags=34%, list=22%, signal=26%	70804/14270/52331/11855/277360/71544/16449/26431/66898/11857/224105/110279/70497/232906/233103/13057/83767/71435/223435/18708/242687/20619/216963/11308
R-MMU-4420097	VEGFA-VEGFR2 Pathway	82	-0.362505	-1.52316	0.0068824	0.0436803	0.0326008	2862	tags=37%, list=22%, signal=29%	245880/16653/20698/78757/16410/26415/230126/26416/14360/18749/18753/18481/17974/18747/12562/17164/224105/19878/218397/13057/17973/83767/19877/18708/242687/11652/15507/12388/11308/22339
R-MMU-9006936	Signaling by TGFB family members	87	-0.362499	-1.5444	0.00636847	0.0418123	0.0312067	4275	tags=53%, list=33%, signal=36%	19650/26413/20683/20602/17127/18121/216080/72949/23893/20482/20901/97064/75788/55994/21812/241226/16410/12402/83554/26417/16456/108075/11480/93742/19042/11479/17130/17125/16997/13559/107951/16998/16324/17283/228839/16419/21803/11481/21815/17128/93836/18550/22190/17131/68010/104394
R-MMU-8856828	Clathrin-mediated endocytosis	115	-0.350762	-1.55614	0.0030054	0.0253199	0.0188975	1186	tags=21%, list=9%, signal=19%	19344/77057/109689/13430/215114/218503/13429/54609/14269/106628/66691/67300/18717/13874/74117/11845/22190/16835/80708/13854/16004/15239/68089/271457
R-MMU-1474228	Degradation of the extracellular matrix	63	-0.391992	-1.55886	0.0098457	0.0564872	0.0421593	2151	tags=38%, list=16%, signal=32%	18073/12822/12825/12833/12827/11487/56213/53867/14119/11490/13717/14268/12550/17388/12830/12819/12834/12337/12816/18550/12831/12842/12843/12826
R-MMU-216083	Integrin cell surface interactions	49	-0.412235	-1.55942	0.00840645	0.0516318	0.0385355	3010	tags=41%, list=23%, signal=32%	12822/241226/12825/12833/12827/16410/16456/53867/16400/14268/12841/12550/16419/12830/12834/16402/12831/12842/12843/12826
R-MMU-8957275	Post-translational protein phosphorylation	69	-0.384327	-1.56098	0.00654172	0.0420849	0.0314101	2260	tags=32%, list=17%, signal=27%	83554/13602/216197/11487/71853/12321/56453/214058/14268/17283/19089/74761/16010/18220/16011/14456/80752/66940/22027/239552/11804/11820
R-MMU-194138	Signaling by VEGF	90	-0.369272	-1.58487	0.00355003	0.0276745	0.0206549	3312	tags=39%, list=25%, signal=29%	245880/16653/22340/18187/20698/78757/16410/26415/230126/14205/26416/14360/18749/14254/18753/18481/17974/18747/12562/17164/224105/19878/218397/13057/17973/83767/19877/18708/18186/242687/11652/15507/12388/11308/22339
R-MMU-2029480	Fcgamma receptor (FCGR) dependent phagocytosis	59	-0.404081	-1.58551	0.00597227	0.0394834	0.0294685	2431	tags=58%, list=19%, signal=47%	15519/18806/57257/19353/20963/329165/17909/18706/74769/26413/18803/22325/17918/11867/50884/16885/245880/26417/56378/14360/14784/18753/17096/80987/15516/71910/17973/83767/18708/242687/74117/18016/11308/68089
R-MMU-9013424	RHOV GTPase cycle	31	-0.463035	-1.59688	0.0107037	0.0606543	0.0452694	1878	tags=39%, list=14%, signal=33%	71228/26431/20742/17974/224105/83669/17973/18708/67300/58220/216963/244895
R-MMU-2029482	Regulation of actin dynamics for phagocytic cup formation	44	-0.43006	-1.59717	0.00837235	0.0516318	0.0385355	4904	tags=57%, list=37%, signal=36%	15519/57257/19353/20963/329165/17909/26413/22325/17918/11867/50884/16885/245880/26417/56378/14784/80987/15516/17973/83767/242687/74117/18016/11308/68089
R-MMU-187037	Signaling by NTRK1 (TRKA)	58	-0.409937	-1.59935	0.00542757	0.0366457	0.0273506	2431	tags=31%, list=19%, signal=25%	26417/26416/17937/26396/19053/14784/20662/327826/17164/384783/20416/18708/67300/18049/13654/20111/319520/107932
R-MMU-1500931	Cell-Cell communication	61	-0.405401	-1.60514	0.00578675	0.0385243	0.0287527	3936	tags=46%, list=30%, signal=32%	19229/94332/109711/73341/12563/68794/21754/11727/12554/17356/12552/16456/14360/93737/14784/93742/22323/16403/192897/214058/18810/17974/12562/12550/17973/58220/57342/12388
R-MMU-9006934	Signaling by Receptor Tyrosine Kinases	335	-0.315123	-1.62125	2.0573e-05	0.000723051	0.00053965	2862	tags=33%, list=22%, signal=26%	78757/12825/12833/18590/12827/16410/140494/12402/16818/26415/230126/19253/14205/21802/26417/71436/328572/16337/19271/26416/114715/19205/17937/22601/26396/116701/18212/14783/14360/56705/53867/16400/20844/226548/18749/19053/14254/14784/18753/24064/18481/20848/17096/19272/12539/21826/14165/66340/16923/20662/214058/327826/17974/433702/19246/18747/12562/17164/224105/384783/19878/20416/218397/13057/142…
R-MMU-3371453	Regulation of HSF1-mediated heat shock response	59	-0.41623	-1.63318	0.00371062	0.028488	0.021262	2598	tags=37%, list=20%, signal=30%	59015/26417/23950/93759/67384/15512/18141/29810/72124/17164/56637/18415/15499/227720/81489/218210/18226/14828/107939/15505/193740/15511
R-MMU-381426	Regulation of Insulin-like Growth Factor (IGF) transport and uptake by Insulin-like Growth Factor Binding Proteins (IGFBPs)	73	-0.400607	-1.63858	0.00442889	0.0318333	0.0237588	2474	tags=33%, list=19%, signal=27%	83554/16008/13602/216197/11487/71853/12321/56453/214058/14268/17283/19089/74761/16010/18220/16011/14456/80752/66940/22027/239552/16002/11804/11820
R-MMU-3371556	Cellular response to heat stress	75	-0.397464	-1.63993	0.00175573	0.0172222	0.0128538	2431	tags=36%, list=19%, signal=30%	59015/26417/328572/23950/93759/67384/12325/15512/18141/29810/72124/17164/15516/56637/18415/15499/227720/81489/218210/12955/18226/14828/107939/15505/56351/193740/15511
R-MMU-186797	Signaling by PDGF	44	-0.444795	-1.6519	0.00500571	0.0345321	0.0257731	4402	tags=64%, list=34%, signal=42%	18706/74769/18803/18595/15461/20851/19248/16653/14786/18596/12825/12833/18590/12827/53867/14784/20848/21826/20662/17974/218397/12841/17973/12834/18708/18550/12831/12826
R-MMU-70171	Glycolysis	54	-0.433673	-1.65973	0.00332902	0.0266988	0.0199267	1896	tags=35%, list=14%, signal=30%	270198/18746/18639/170768/18141/18655/11674/72124/13807/21991/227720/14751/218210/56421/18226/18648/18641/107939/15277
R-MMU-9013106	RHOC GTPase cycle	63	-0.41745	-1.6601	0.00333614	0.0266988	0.0199267	1764	tags=32%, list=13%, signal=28%	11855/277360/243362/12704/14251/19285/50768/19878/110279/232906/71435/72754/19877/54324/18708/208846/110596/109333/13367/207212
R-MMU-1483249	Inositol phosphate metabolism	35	-0.473629	-1.66946	0.00900326	0.0532367	0.0397333	2490	tags=46%, list=19%, signal=37%	227399/327655/320404/233011/114663/18797/17330/56409/228550/212111/19211/217837/69718/269180/16332/27399
R-MMU-8874081	MET activates PTK2 signaling	17	-0.575121	-1.69368	0.0121331	0.066767	0.0498317	1935	tags=47%, list=15%, signal=40%	53867/16400/214058/14268/373864/12831/12842/12843
R-MMU-2129379	Molecules associated with elastic fibres	27	-0.504215	-1.70518	0.0109994	0.0612364	0.0457038	4167	tags=56%, list=32%, signal=38%	12159/58859/23876/12162/241226/16410/108075/14119/16997/13717/16998/14268/16419/21803/246707
R-MMU-1442490	Collagen degradation	34	-0.486615	-1.7079	0.0052655	0.036063	0.0269157	995	tags=29%, list=8%, signal=27%	17388/12830/12819/12834/12816/18550/12831/12842/12843/12826
R-MMU-193648	NRAGE signals death through JNK	41	-0.466468	-1.70857	0.00314817	0.0260614	0.0194509	4149	tags=59%, list=32%, signal=40%	57257/19353/328967/381112/22325/213498/14163/73341/269608/75547/52666/16443/101497/54126/277360/20662/230972/72754/54324/223435/14674/56349/13605/207212
R-MMU-8939243	RUNX1 interacts with co-factors whose precise effect on RUNX1 targets is not known	31	-0.497	-1.71401	0.00414211	0.0305682	0.0228146	2718	tags=42%, list=21%, signal=33%	12151/239985/328572/241915/12400/12995/13619/30951/15258/54383/76073/494448/12418
R-MMU-8875878	MET promotes cell motility	27	-0.512566	-1.73342	0.00947749	0.0550157	0.041061	1935	tags=37%, list=15%, signal=32%	53867/16400/14784/214058/14268/373864/12831/12842/12843/217169
R-MMU-3000178	ECM proteoglycans	26	-0.517341	-1.73687	0.00864736	0.0521031	0.0388872	2868	tags=50%, list=22%, signal=39%	241226/12825/12833/16410/53867/14268/12841/16419/12834/12831/12842/12843/11820
R-MMU-1250196	SHC1 events in ERBB2 signaling	11	-0.668215	-1.74143	0.0108175	0.0609362	0.0454798	1832	tags=45%, list=14%, signal=39%	18753/20416/13866/13867/13874
R-MMU-912526	Interleukin receptor SHC signaling	12	-0.646335	-1.74652	0.00984966	0.0564872	0.0421593	1842	tags=58%, list=14%, signal=50%	14784/20662/20416/18708/16453/16452/16332
R-MMU-1566948	Elastic fibre formation	34	-0.500556	-1.75683	0.00339344	0.0266988	0.0199267	2868	tags=50%, list=22%, signal=39%	23876/12162/241226/16410/16949/108075/14119/16997/13717/16998/14268/16419/94352/16402/21803/246707/18550
R-MMU-3928662	EPHB-mediated forward signaling	30	-0.51306	-1.76343	0.00460345	0.0324629	0.0242287	2422	tags=40%, list=18%, signal=33%	56378/14360/17096/19878/218397/13642/13846/19877/110596/74117/13845/68089
R-MMU-201722	Formation of the beta-catenin:TCF transactivating complex	21	-0.55942	-1.76576	0.0053659	0.0364881	0.0272329	3942	tags=67%, list=30%, signal=47%	21752/20586/21888/214498/21416/21415/68911/328572/213464/77578/17283/21887/80288/21886
R-MMU-6794362	Protein-protein interactions at synapses	30	-0.514805	-1.76943	0.00446501	0.0318333	0.0237588	2026	tags=40%, list=15%, signal=34%	26558/233067/14251/53623/13383/228836/19268/216856/233977/269587/19280/13823
R-MMU-1266738	Developmental Biology	277	-0.35228	-1.77787	9.36496e-07	5.94363e-05	4.43603e-05	2861	tags=33%, list=22%, signal=27%	12825/12833/13835/20349/14585/12827/16410/21894/67451/66809/26415/26417/56378/109620/26416/22151/22359/13138/11876/26396/14783/14360/214968/56705/12995/53867/246316/226548/18749/13638/14784/20563/22323/18481/17096/71529/66340/20662/20742/327826/17974/18747/14733/224105/384783/19878/20416/232906/218397/13642/21423/19041/15516/12841/56637/19876/235611/17973/13430/12575/13866/227937/12834/386463/138…
R-MMU-8980692	RHOA GTPase cycle	119	-0.398302	-1.77989	7.0983e-05	0.00173271	0.00129321	3854	tags=45%, list=29%, signal=32%	228482/269608/22319/14252/117600/70361/192662/75547/76577/223666/52666/109294/54126/70804/52331/239027/11464/52428/11855/78816/277360/268301/243362/71544/12704/263406/14251/236920/11857/19285/50768/19878/58996/110279/214137/213522/232906/268970/71435/72754/19877/54411/54324/223435/18708/208846/20619/12549/110596/56349/13605/109333/13367/207212
R-MMU-202733	Cell surface interactions at the vascular wall	54	-0.466384	-1.78492	0.000726096	0.00853387	0.00636926	3306	tags=46%, list=25%, signal=35%	16653/14786/17319/19124/16410/16818/16456/14360/14784/17096/20662/14733/20416/14268/20340/16149/14456/18708/16402/21803/17289/12842/12843/69524/20971
R-MMU-6806834	Signaling by MET	63	-0.44884	-1.78493	0.000654698	0.00809445	0.0060413	1982	tags=37%, list=15%, signal=31%	56705/53867/16400/20844/14784/20848/20662/214058/19246/20416/14268/373864/20733/20732/18708/15451/11845/22190/12831/12842/12843/217169/15239
R-MMU-9013149	RAC1 GTPase cycle	134	-0.393336	-1.7992	3.53118e-05	0.00104932	0.000783161	1858	tags=28%, list=14%, signal=24%	64652/12704/319899/18481/16449/26431/66898/263406/20662/11857/50768/225358/224105/58996/110279/214137/70497/213522/232906/233103/13057/20401/83767/71435/54324/223435/18708/242687/14674/20619/12549/75974/238130/13605/216963/109333/11308
R-MMU-373755	Semaphorin interactions	36	-0.506593	-1.80137	0.00280098	0.0240411	0.0179431	2004	tags=42%, list=15%, signal=35%	14360/214968/18481/224105/19878/232906/15516/56637/235611/13866/19877/20354/18186/18717/11852
R-MMU-416482	G alpha (12/13) signalling events	56	-0.465298	-1.80809	0.000928965	0.0102834	0.00767504	4256	tags=55%, list=32%, signal=38%	14693/22325/213498/14163/66066/73341/269608/75547/14696/52666/16443/101497/14697/14673/54126/14688/277360/20662/230972/14708/19878/235611/72754/19877/54324/223435/14674/56349/13605/11852/207212
R-MMU-9012999	RHO GTPase cycle	349	-0.350879	-1.81554	2.71528e-08	5.1699e-06	3.85856e-06	1894	tags=25%, list=14%, signal=22%	20844/71228/64652/14784/12704/319899/18481/16449/26431/66898/263406/14251/12539/83397/56381/236920/108037/20662/11857/19285/230972/20742/50768/327826/17974/225358/224105/19878/58996/110279/214137/70497/213522/232906/233103/83669/13057/20401/12988/15516/68187/19249/268970/72565/104215/235611/17973/83767/227937/68146/71435/26554/72754/19877/54411/71972/54324/223435/14269/18708/69581/106504/106628/2…
R-MMU-1483255	PI Metabolism	60	-0.460611	-1.82355	0.000405122	0.00584358	0.00436136	1545	tags=28%, list=12%, signal=25%	108083/101476/18711/101490/19249/219135/117150/66443/19211/18708/18717/269180/16332/84095/18720/83435/271457
R-MMU-2243919	Crosslinking of collagen fibrils	14	-0.6438	-1.82482	0.00432079	0.0316415	0.0236157	2785	tags=64%, list=21%, signal=51%	12827/16949/69675/12830/18542/94352/12842/12843/12826
R-MMU-2682334	EPH-Ephrin signaling	54	-0.482143	-1.84523	0.000414456	0.00588365	0.00439127	2004	tags=35%, list=15%, signal=30%	14360/226548/13638/18481/17096/66340/17974/224105/19878/218397/13642/13846/19877/13636/110596/74117/13845/216963/68089
R-MMU-6785631	ERBB2 Regulates Cell Motility	10	-0.724847	-1.85075	0.00251272	0.022782	0.0170034	927	tags=40%, list=7%, signal=37%	13866/13867/13874/13367
R-MMU-5621575	CD209 (DC-SIGN) signaling	14	-0.654521	-1.85521	0.00305303	0.0254955	0.0190286	4151	tags=86%, list=32%, signal=59%	110157/15461/16653/19697/328572/14360/18749/19698/18481/17096/18747/224105
R-MMU-9675108	Nervous system development	203	-0.398047	-1.9258	5.80629e-07	4.78946e-05	3.57462e-05	2861	tags=37%, list=22%, signal=30%	12825/12833/13835/20349/14585/12827/16410/21894/26415/26417/56378/26416/22151/22359/13138/11876/26396/14783/14360/214968/56705/12995/53867/226548/18749/13638/14784/20563/22323/18481/17096/66340/20662/20742/327826/17974/18747/14733/224105/384783/19878/20416/232906/218397/13642/15516/12841/56637/19876/235611/17973/13430/13866/12834/13846/19877/13429/13636/223435/20354/18708/16402/18186/14026/67300/…
R-MMU-422475	Axon guidance	202	-0.399182	-1.93026	1.19624e-07	1.42353e-05	1.06245e-05	2861	tags=38%, list=22%, signal=30%	12825/12833/13835/20349/14585/12827/16410/21894/26415/26417/56378/26416/22151/22359/13138/11876/26396/14783/14360/214968/56705/12995/53867/226548/18749/13638/14784/20563/22323/18481/17096/66340/20662/20742/327826/17974/18747/14733/224105/384783/19878/20416/232906/218397/13642/15516/12841/56637/19876/235611/17973/13430/13866/12834/13846/19877/13429/13636/223435/20354/18708/16402/18186/14026/67300/…
R-MMU-3000171	Non-integrin membrane-ECM interactions	29	-0.569338	-1.94025	0.000778686	0.00904035	0.00674728	2861	tags=55%, list=22%, signal=43%	12825/12827/16410/53867/16403/192897/14268/16419/12830/21803/12831/12842/12843/12826/20971/12305
R-MMU-6785807	Interleukin-4 and Interleukin-13 signaling	10	-0.760481	-1.94173	0.000603593	0.00767119	0.0057254	1665	tags=50%, list=13%, signal=44%	20848/16164/16453/16452/22027
R-MMU-429947	Deadenylation of mRNA	25	-0.588934	-1.94204	0.00091856	0.0102834	0.00767504	1172	tags=36%, list=9%, signal=33%	13682/230594/231464/18983/218693/72587/103135/75705/18458
R-MMU-1474244	Extracellular matrix organization	153	-0.418673	-1.94473	9.29067e-07	5.94363e-05	4.43603e-05	2161	tags=32%, list=16%, signal=27%	16456/11487/108075/56213/69675/234407/53867/16400/11492/14789/14119/16403/192897/11490/214058/16997/13717/16998/18074/14268/12841/373864/12550/16419/17388/14218/12830/12819/26432/12834/18542/12337/94352/16402/21803/12816/246707/18550/12831/12842/18452/12843/11820/18822/12826/12406/20971/18451/12305
R-MMU-3928664	Ephrin signaling	13	-0.705498	-1.96326	0.000850217	0.00963579	0.00719168	2004	tags=62%, list=15%, signal=52%	14360/18481/17974/224105/13642/13846/13845/216963
R-MMU-1660499	Synthesis of PIPs at the plasma membrane	38	-0.553756	-1.99142	0.00012822	0.00283873	0.00211869	1545	tags=37%, list=12%, signal=33%	108083/101476/19249/219135/117150/19211/18708/18717/269180/16332/84095/18720/83435/271457
R-MMU-9013148	CDC42 GTPase cycle	70	-0.491484	-1.99875	2.12662e-05	0.000723051	0.00053965	4149	tags=56%, list=32%, signal=38%	22325/213498/14163/259302/73341/117600/192662/223666/52666/16443/101497/109294/14270/239027/11855/78816/277360/243362/71544/319899/263406/236920/11857/230972/50768/225358/110279/214137/70497/232906/71435/71972/54324/223435/18708/14674/12549/75974/13605
R-MMU-9013026	RHOB GTPase cycle	63	-0.504335	-2.00562	2.33537e-05	0.000766645	0.000572186	2679	tags=44%, list=20%, signal=36%	11464/52428/11855/277360/268301/243362/12704/14251/236920/19285/50768/19878/110279/232906/71435/72754/19877/54324/18708/208846/20619/110596/56349/13605/109333/11852/13367/207212
R-MMU-400685	Sema4D in semaphorin signaling	12	-0.742459	-2.00627	0.000677313	0.00826669	0.00616985	1340	tags=58%, list=10%, signal=52%	19878/232906/235611/13866/19877/20354/11852
R-MMU-2022090	Assembly of collagen fibrils and other multimeric structures	35	-0.57338	-2.02106	0.000149484	0.00310677	0.00231874	3010	tags=54%, list=23%, signal=42%	12822/12825/12833/12827/16949/69675/53867/12841/373864/12830/12819/12834/18542/94352/12816/12831/12842/12843/12826
R-MMU-8948216	Collagen chain trimerization	21	-0.645852	-2.03857	0.000320229	0.00525616	0.00392294	3010	tags=62%, list=23%, signal=48%	12822/12825/12833/73368/53867/12841/373864/12819/12834/12816/12831/12842/12843
R-MMU-1474290	Collagen formation	55	-0.55757	-2.14202	2.11624e-06	0.000100733	7.51821e-05	3010	tags=51%, list=23%, signal=39%	12822/12825/12833/73368/12827/216725/16949/69675/234407/53867/14789/12841/373864/12830/12819/26432/12834/18542/94352/12816/12831/12842/18452/12843/18822/12826/12406/18451
R-MMU-9013420	RHOU GTPase cycle	34	-0.613528	-2.15333	2.08352e-05	0.000723051	0.00053965	1894	tags=50%, list=14%, signal=43%	20844/71228/14784/18481/26431/20742/17974/224105/83669/17973/18708/69581/67300/12549/216963/244895/15239
R-MMU-1650814	Collagen biosynthesis and modifying enzymes	44	-0.607967	-2.25789	7.5751e-07	5.54731e-05	4.14024e-05	3010	tags=57%, list=23%, signal=44%	12822/12825/12833/73368/12827/216725/234407/53867/14789/12841/373864/12830/12819/26432/12834/18542/12816/12831/12842/18452/12843/18822/12826/12406/18451

## Sheet: DnOP_vs_DMSO
ID	Description	setSize	enrichmentScore	NES	pvalue	p.adjust	qvalue	rank	leading_edge	core_enrichment
R-MMU-68949	Orc1 removal from chromatin	66	0.581477	2.39866	1.6096e-08	9.63745e-07	6.27954e-07	3495	tags=67%, list=26%, signal=49%	17220/26440/19179/19186/66634/50793/66998/19177/26441/59029/19170/19166/12566/26444/66413/26442/22186/26429/26445/18393/22187/19181/18392/57296/17217/17218/26965/67089/56438/21402/19167/228769/66997/27401/19182/26443/103554/23996/17215/21762/73677/17463/12428/19192
R-MMU-5368287	Mitochondrial translation	86	0.552268	2.38497	1.63607e-09	2.23907e-07	1.45893e-07	3952	tags=60%, list=30%, signal=43%	69089/216767/64655/66223/69956/56280/67681/74600/320806/64658/69527/67212/27393/64659/52443/68572/67270/57312/118451/121022/68537/28028/108853/94063/67036/68611/28030/353242/69163/75398/67707/107733/66973/64656/27395/68565/66163/94066/66242/107734/18100/218506/66077/68735/24030/68836/66258/67308/65111/19935/66493/67840
R-MMU-69239	Synthesis of DNA	112	0.52962	2.37913	2.11481e-10	3.37664e-08	2.20014e-08	3159	tags=52%, list=24%, signal=40%	18974/17220/26440/19179/19186/66634/50793/19076/66998/18538/19177/26441/19075/68999/57441/59029/19170/19166/272551/12566/26444/66413/26442/109145/22186/26429/18973/106344/26445/18393/22187/19181/56317/69263/18392/57296/17217/17218/26965/67089/56438/21402/19167/228769/19687/59008/66997/27401/19718/19182/12447/26443/103554/17222/23996/17215/21762/73677
R-MMU-5419276	Mitochondrial translation termination	85	0.549888	2.36978	6.5602e-09	5.71334e-07	3.72268e-07	3952	tags=60%, list=30%, signal=42%	69089/216767/64655/66223/69956/56280/67681/74600/320806/64658/69527/67212/27393/64659/52443/68572/67270/57312/118451/121022/68537/28028/108853/94063/67036/68611/353242/69163/75398/67707/107733/66973/64656/27395/68565/66163/94066/66242/107734/18100/218506/66077/68735/24030/68836/66258/67308/65111/19935/66493/67840
R-MMU-69306	DNA Replication	119	0.519656	2.36023	1.56766e-10	3.00364e-08	1.9571e-08	3159	tags=50%, list=24%, signal=39%	18974/17220/26440/19179/19186/66634/50793/19076/66998/18538/19177/12544/26441/19075/68999/57441/59029/19170/19166/272551/12566/26444/66413/26442/109145/22186/26429/18973/106344/26445/18393/22187/19181/56317/69263/18392/57296/17217/17218/26965/67089/56438/21402/19167/228769/19687/59008/70024/66997/27401/19718/19182/12447/26443/103554/17222/23996/17215/21762/73677
R-MMU-5389840	Mitochondrial translation elongation	83	0.546567	2.34967	8.24554e-09	6.37791e-07	4.1557e-07	3952	tags=60%, list=30%, signal=43%	69089/216767/64655/66223/69956/56280/67681/74600/64658/69527/67212/27393/64659/52443/68572/67270/57312/118451/121022/68537/28028/94063/67036/68611/28030/353242/69163/75398/67707/107733/66973/64656/27395/68565/66163/94066/66242/107734/18100/218506/66077/68735/24030/68836/66258/67308/65111/19935/66493/67840
R-MMU-68962	Activation of the pre-replicative complex	30	0.679311	2.34658	7.87275e-07	2.90081e-05	1.8901e-05	1775	tags=50%, list=13%, signal=43%	18974/17220/66634/50793/19076/12544/19075/57441/12566/26429/18973/18393/18392/17217/17218
R-MMU-6791226	Major pathway of rRNA processing in the nucleolus and cytosol	173	0.483241	2.32663	3.64625e-12	1.16437e-09	7.58676e-10	2712	tags=43%, list=20%, signal=35%	208366/20826/72515/238217/223499/74778/104662/72198/67205/66446/269536/353258/73674/27207/67115/215193/69639/76130/66489/105244208/19989/67973/102614/64934/30877/67045/22186/216156/102462/21771/216987/27050/69072/68172/66583/24128/68193/75617/67891/19934/68533/57750/66164/22187/19951/20088/57316/50912/217109/54364/105372/66878/100502825/50911/16785/225348/59028/67134/227715/19988/19941/78394/1146…
R-MMU-72312	rRNA processing	173	0.483241	2.32663	3.64625e-12	1.16437e-09	7.58676e-10	2712	tags=43%, list=20%, signal=35%	208366/20826/72515/238217/223499/74778/104662/72198/67205/66446/269536/353258/73674/27207/67115/215193/69639/76130/66489/105244208/19989/67973/102614/64934/30877/67045/22186/216156/102462/21771/216987/27050/69072/68172/66583/24128/68193/75617/67891/19934/68533/57750/66164/22187/19951/20088/57316/50912/217109/54364/105372/66878/100502825/50911/16785/225348/59028/67134/227715/19988/19941/78394/1146…
R-MMU-8868773	rRNA processing in the nucleus and cytosol	173	0.483241	2.32663	3.64625e-12	1.16437e-09	7.58676e-10	2712	tags=43%, list=20%, signal=35%	208366/20826/72515/238217/223499/74778/104662/72198/67205/66446/269536/353258/73674/27207/67115/215193/69639/76130/66489/105244208/19989/67973/102614/64934/30877/67045/22186/216156/102462/21771/216987/27050/69072/68172/66583/24128/68193/75617/67891/19934/68533/57750/66164/22187/19951/20088/57316/50912/217109/54364/105372/66878/100502825/50911/16785/225348/59028/67134/227715/19988/19941/78394/1146…
R-MMU-69002	DNA Replication Pre-Initiation	95	0.52013	2.2856	2.81684e-08	1.49918e-06	9.76834e-07	2447	tags=42%, list=18%, signal=35%	18974/17220/26440/19179/19186/66634/50793/19076/66998/19177/12544/26441/19075/68999/57441/59029/19170/19166/12566/26444/66413/26442/22186/26429/18973/26445/18393/22187/19181/56317/18392/57296/17217/17218/67089/19167/228769/59008/70024/66997
R-MMU-69052	Switching of origins to a post-replicative state	87	0.52434	2.27518	3.21032e-08	1.61868e-06	1.05469e-06	3159	tags=54%, list=24%, signal=41%	17220/26440/19179/19186/66634/50793/66998/19177/26441/68999/57441/59029/19170/19166/12566/26444/66413/26442/22186/26429/26445/18393/22187/19181/56317/18392/57296/17217/17218/26965/67089/56438/21402/19167/228769/59008/66997/27401/19182/12447/26443/103554/17222/23996/17215/21762/73677
R-MMU-8854050	FBXL7 down-regulates AURKA during mitotic entry and in early mitosis	50	0.574856	2.2642	8.32041e-07	2.95221e-05	1.92359e-05	3159	tags=62%, list=24%, signal=47%	26440/19179/19186/66998/19177/26441/59029/19170/19166/26444/66413/26442/22186/26445/22187/19181/57296/26965/67089/56438/21402/19167/20878/228769/66997/19182/26443/103554/23996/21762/73677
R-MMU-69481	G2/M Checkpoints	130	0.490229	2.2553	2.64881e-09	2.81951e-07	1.83713e-07	3159	tags=48%, list=24%, signal=37%	17220/26440/19179/19186/66634/50793/66998/19177/12544/26441/17535/27354/107976/12144/59029/19170/19166/12534/12566/26444/66413/26442/19367/22186/268697/58230/12189/235610/26429/106344/26445/18393/12021/22187/19181/69263/18392/57296/17217/17218/225182/15574/12532/67089/19167/70620/12442/22630/228769/70024/66997/19718/231724/19182/29870/50883/26443/103554/23996/17215/268930/21762/73677
R-MMU-176187	Activation of ATR in response to replication stress	34	0.620729	2.22383	1.61231e-05	0.000326728	0.000212888	2694	tags=56%, list=20%, signal=45%	17220/66634/50793/12544/12566/19367/235610/26429/106344/18393/69263/18392/17217/17218/15574/12532/70024/19718/231724
R-MMU-69242	S Phase	138	0.469436	2.18202	4.64906e-09	4.4538e-07	2.90199e-07	3175	tags=48%, list=24%, signal=37%	18974/17220/26440/19179/17420/19186/66634/50793/19076/66998/18538/19177/26441/12567/19075/68999/57441/59029/19170/19166/272551/12566/26444/66413/13006/26442/109145/22186/26429/18973/106344/26445/71988/18393/22187/19181/56317/69263/18392/57296/17217/17218/26965/67089/56438/21402/100710/19167/228769/19687/59008/54124/66997/27401/19718/19182/12447/26443/103554/17222/23996/17215/20842/21762/73677/116…
R-MMU-8939902	Regulation of RUNX2 expression and activity	50	0.55324	2.17906	4.69796e-06	0.00012859	8.37861e-05	3157	tags=58%, list=24%, signal=44%	26440/19179/19186/66998/19177/26441/59029/19170/19166/26444/66413/26442/22186/26445/22187/19181/57296/26965/67089/56438/21402/19167/228769/66997/27401/19182/26443/23996/21762
R-MMU-69206	G1/S Transition	99	0.491449	2.17795	1.403e-07	5.65467e-06	3.68445e-06	3175	tags=53%, list=24%, signal=40%	18974/17220/26440/19179/17420/19186/73699/66634/50793/19076/66998/19177/12544/26441/12567/19075/57441/59029/19170/19166/12566/26444/66413/26442/22186/26429/18973/26445/18393/22187/19181/18392/57296/17217/17218/26965/67089/21402/19167/228769/54124/70024/66997/27401/19182/12447/51792/26443/23996/17215/21762/11651
R-MMU-75815	Ubiquitin-dependent degradation of Cyclin D	48	0.557713	2.16462	5.61035e-06	0.000145263	9.46498e-05	3159	tags=58%, list=24%, signal=45%	26440/19179/19186/66998/19177/26441/12567/59029/19170/19166/26444/66413/26442/22186/26445/22187/19181/57296/67089/19167/228769/66997/19182/26443/103554/23996/21762/73677
R-MMU-5610780	Degradation of GLI1 by the proteasome	52	0.5376	2.13177	1.01114e-05	0.000222918	0.000145248	3508	tags=63%, list=26%, signal=47%	26440/19179/19186/66998/19177/26441/59029/19170/19166/26444/66413/26442/22186/26445/22187/19181/57296/26965/67089/56438/21402/19167/228769/66997/19182/26443/103554/23996/21762/73677/17463/19192/16396
R-MMU-350562	Regulation of ornithine decarboxylase (ODC)	47	0.550519	2.11636	1.89523e-05	0.000342573	0.000223212	3159	tags=57%, list=24%, signal=44%	26440/19179/19186/66998/19177/18104/26441/59029/19170/19166/26444/66413/26442/18263/26445/19181/57296/67089/19167/228769/66997/19182/26443/103554/23996/21762/73677
R-MMU-69601	Ubiquitin Mediated Degradation of Phosphorylated Cdc25A	49	0.542169	2.11613	1.82558e-05	0.000342573	0.000223212	3159	tags=57%, list=24%, signal=44%	26440/19179/19186/66998/19177/26441/59029/19170/19166/26444/66413/26442/22186/26445/22187/19181/57296/67089/19167/228769/66997/19182/50883/26443/103554/23996/21762/73677
R-MMU-69610	p53-Independent DNA Damage Response	49	0.542169	2.11613	1.82558e-05	0.000342573	0.000223212	3159	tags=57%, list=24%, signal=44%	26440/19179/19186/66998/19177/26441/59029/19170/19166/26444/66413/26442/22186/26445/22187/19181/57296/67089/19167/228769/66997/19182/50883/26443/103554/23996/21762/73677
R-MMU-69613	p53-Independent G1/S DNA damage checkpoint	49	0.542169	2.11613	1.82558e-05	0.000342573	0.000223212	3159	tags=57%, list=24%, signal=44%	26440/19179/19186/66998/19177/26441/59029/19170/19166/26444/66413/26442/22186/26445/22187/19181/57296/67089/19167/228769/66997/19182/50883/26443/103554/23996/21762/73677
R-MMU-8852276	The role of GTSE1 in G2/M progression after G2 checkpoint	69	0.507377	2.10251	4.83395e-06	0.000128637	8.38167e-05	3670	tags=59%, list=28%, signal=43%	26440/19179/19186/66998/19177/26441/59029/19170/19166/12534/26444/66413/26442/22186/268697/56299/26445/22152/22187/19181/57296/22143/67089/13589/19167/12442/228769/22145/66997/19182/29870/26443/103554/23996/21762/73677/17463/19192/22153/22146/22144
R-MMU-9762114	GSK3B and BTRC:CUL1-mediated-degradation of NFE2L2	49	0.537218	2.09681	2.5781e-05	0.00044104	0.000287371	3157	tags=59%, list=24%, signal=45%	26440/19179/19186/66998/19177/26441/59029/19170/19166/26444/66413/26442/22186/26445/22187/19181/57296/26965/67089/56438/18024/21402/19167/228769/66997/19182/26443/23996/21762
R-MMU-68867	Assembly of the pre-replicative complex	80	0.491621	2.09029	1.14372e-06	3.91315e-05	2.54972e-05	3157	tags=49%, list=24%, signal=37%	17220/26440/19179/19186/66634/50793/66998/19177/26441/68999/57441/59029/19170/19166/26444/66413/26442/22186/26429/26445/18393/22187/19181/56317/18392/57296/17217/17218/67089/19167/228769/59008/66997/19182/26443/17222/23996/17215/21762
R-MMU-1236978	Cross-presentation of soluble exogenous antigens (endosomes)	43	0.54595	2.08461	5.45222e-05	0.000725448	0.000472685	3495	tags=63%, list=26%, signal=46%	26440/19179/19186/66998/19177/26441/59029/19170/19166/26444/66413/26442/26445/19181/57296/67089/19167/228769/66997/19182/26443/103554/23996/21762/73677/17463/19192
R-MMU-349425	Autodegradation of the E3 ubiquitin ligase COP1	49	0.533542	2.08246	3.55717e-05	0.000567152	0.000369543	3159	tags=55%, list=24%, signal=42%	26440/19179/19186/66998/19177/26441/59029/19170/19166/26444/66413/26442/22186/26445/22187/19181/57296/67089/19167/228769/66997/19182/26443/103554/23996/21762/73677
R-MMU-9759194	Nuclear events mediated by NFE2L2	52	0.52131	2.06717	2.91759e-05	0.00049036	0.000319507	2447	tags=50%, list=18%, signal=41%	26440/19179/19186/66998/19177/26441/18477/59029/19170/19166/26444/66413/26442/22186/26445/22187/19181/57296/26965/67089/56438/18024/21402/19167/228769/66997
R-MMU-187577	SCF(Skp2)-mediated degradation of p27/p21	56	0.516899	2.06149	3.97317e-05	0.000594734	0.000387515	3495	tags=62%, list=26%, signal=46%	26440/19179/19186/66998/19177/26441/12567/59029/19170/19166/12566/26444/66413/26442/22186/26445/22187/19181/57296/26965/67089/21402/19167/228769/54124/66997/27401/19182/12447/26443/23996/21762/17463/12428/19192
R-MMU-69541	Stabilization of p53	53	0.514831	2.05653	4.90842e-05	0.000695724	0.000453318	3159	tags=53%, list=24%, signal=40%	26440/19179/19186/66998/19177/26441/59029/19170/19166/26444/66413/26442/22186/26445/22187/19181/57296/67089/19167/228769/66997/19182/50883/26443/103554/23996/21762/73677
R-MMU-72766	Translation	220	0.412728	2.03909	2.54212e-09	2.81951e-07	1.83713e-07	2783	tags=39%, list=21%, signal=31%	69089/216767/64655/16341/108067/238217/66223/69956/98221/56280/67681/74600/13627/320806/64658/69527/27207/67212/27393/64659/67115/66489/52443/105244208/19989/66235/73830/68572/67270/20813/57312/22186/24067/118451/121022/68537/27050/68172/55949/28028/68193/75617/108853/94063/67891/19934/67036/22187/19951/20088/68611/28030/74776/353242/69163/27058/100502825/13667/16785/75398/67204/13665/67707/10773…
R-MMU-176814	Activation of APC/C and APC/C:Cdc20 mediated degradation of mitotic proteins	73	0.480081	2.03064	1.5922e-05	0.000326728	0.000212888	3495	tags=52%, list=26%, signal=39%	26440/19179/19186/66998/19177/26441/68999/59029/56150/19170/19166/12534/26444/66413/26442/22186/268697/26445/22187/19181/56317/57296/67089/19167/228769/59008/66997/30939/19182/26443/103554/17222/23996/21762/73677/17463/12428/19192
R-MMU-1428517	The citric acid (TCA) cycle and respiratory electron transport	155	0.428694	2.0288	1.39335e-07	5.65467e-06	3.68445e-06	2544	tags=33%, list=19%, signal=27%	15929/67003/26940/17711/14194/17706/17995/27273/66108/17708/28080/16832/11949/17448/20916/225887/17709/109801/66142/20917/75597/67273/70207/11957/68472/11947/16833/217666/72900/66841/110842/17716/56451/76826/66945/17719/68198/107029/227197/68197/110826/75406/68194/100042503/68375/57423/17710/17993/66046/12857/11429
R-MMU-176409	APC/C:Cdc20 mediated degradation of mitotic proteins	72	0.48012	2.012	1.63705e-05	0.000326728	0.000212888	3495	tags=53%, list=26%, signal=39%	26440/19179/19186/66998/19177/26441/68999/59029/56150/19170/19166/12534/26444/66413/26442/22186/268697/26445/22187/19181/56317/57296/67089/19167/228769/59008/66997/30939/19182/26443/103554/17222/23996/21762/73677/17463/12428/19192
R-MMU-71291	Metabolism of amino acids and derivatives	183	0.415205	2.01151	3.54817e-08	1.69957e-06	1.1074e-06	3159	tags=43%, list=24%, signal=33%	26440/231691/27364/19179/19186/67873/22018/70337/93747/66194/66998/623661/19177/18104/13370/26441/70266/68133/59029/194237/434437/66514/19170/19166/107869/12036/26444/66413/26442/67870/19193/13171/11702/18263/269378/27053/72947/56551/218442/20425/26445/19181/110391/11847/15473/99439/57296/12041/270076/12709/13195/67089/19125/110446/19167/14085/228769/66997/22117/236539/110695/66902/59010/56442/19…
R-MMU-174154	APC/C:Cdc20 mediated degradation of Securin	65	0.48996	2.01081	3.50126e-05	0.000567152	0.000369543	3159	tags=49%, list=24%, signal=38%	26440/19179/19186/66998/19177/26441/68999/59029/19170/19166/26444/66413/26442/22186/26445/22187/19181/56317/57296/67089/19167/228769/59008/66997/30939/19182/26443/103554/17222/23996/21762/73677
R-MMU-5696399	Global Genome Nucleotide Excision Repair (GG-NER)	74	0.472502	2.00673	2.48548e-05	0.000432926	0.000282084	2704	tags=41%, list=20%, signal=32%	26754/18974/51812/26370/26572/17420/56505/18538/13872/22590/22186/22218/26894/69714/11546/18973/68058/106344/14885/22187/69263/19358/72584/56438/70620/70020/19687/56456/19718/56469
R-MMU-69017	CDK-mediated phosphorylation and removal of Cdc6	69	0.481061	1.99346	3.69885e-05	0.000571532	0.000372397	3495	tags=52%, list=26%, signal=39%	26440/19179/19186/66998/19177/26441/68999/59029/19170/19166/12566/26444/66413/26442/22186/26445/22187/19181/56317/57296/67089/19167/228769/59008/66997/19182/12447/26443/103554/17222/23996/21762/73677/17463/12428/19192
R-MMU-351202	Metabolism of polyamines	53	0.492267	1.9664	0.000209483	0.00222983	0.0014529	3159	tags=53%, list=24%, signal=40%	26440/19179/19186/66998/19177/18104/26441/59029/19170/19166/26444/66413/26442/11702/18263/26445/19181/57296/67089/19167/228769/66997/19182/26443/103554/23996/21762/73677
R-MMU-71406	Pyruvate metabolism and Citric Acid (TCA) cycle	42	0.519282	1.96486	0.00105786	0.00791738	0.00515878	1756	tags=31%, list=13%, signal=27%	15929/14194/27273/16832/17448/20916/109801/20917/16833/217666/56451/66945/107029
R-MMU-71403	Citric acid cycle (TCA cycle)	20	0.631765	1.96174	0.000523232	0.00455688	0.00296916	1756	tags=40%, list=13%, signal=35%	15929/14194/17448/20916/20917/56451/66945/107029
R-MMU-179419	APC:Cdc20 mediated degradation of cell cycle proteins prior to satisfation of the cell cycle checkpoint	70	0.470995	1.9578	5.32303e-05	0.000718234	0.000467984	3495	tags=51%, list=26%, signal=38%	26440/19179/19186/66998/19177/26441/68999/59029/56150/19170/19166/12534/26444/66413/26442/22186/26445/22187/19181/56317/57296/67089/19167/228769/59008/66997/19182/26443/103554/17222/23996/21762/73677/17463/12428/19192
R-MMU-174184	Cdc20:Phospho-APC/C mediated degradation of Cyclin A	69	0.471139	1.95234	7.09374e-05	0.000930932	0.000606573	3495	tags=52%, list=26%, signal=39%	26440/19179/19186/66998/19177/26441/68999/59029/56150/19170/19166/12534/26444/66413/26442/22186/26445/22187/19181/56317/57296/67089/19167/228769/59008/66997/19182/26443/103554/17222/23996/21762/73677/17463/12428/19192
R-MMU-5358346	Hedgehog ligand biogenesis	53	0.488347	1.95074	0.000236412	0.00246177	0.00160403	3159	tags=53%, list=24%, signal=40%	26440/19179/19186/66998/19177/26441/59029/19170/19166/26444/66413/26442/22186/26445/22187/19181/57296/67089/19167/228769/66997/66753/19182/26443/103554/23996/21762/73677
R-MMU-8978868	Fatty acid metabolism	126	0.425974	1.94778	4.27834e-06	0.000120549	7.85467e-05	2794	tags=40%, list=21%, signal=32%	52538/23986/269823/12896/106529/93747/54326/26897/11364/20280/110959/107476/11430/231086/74205/56360/74147/73724/625249/170789/13110/13076/13078/11370/19063/23887/13850/15107/12908/57279/102632/17001/11666/16993/12894/17117/66834/20520/16922/433256/110821/330260/170439/56794/74559/21835/57874/234309/18783/54325/17850
R-MMU-4641258	Degradation of DVL	53	0.485726	1.94027	0.000258927	0.00266723	0.0017379	3159	tags=53%, list=24%, signal=40%	26440/19179/19186/66998/19177/26441/59029/19170/19166/26444/66413/26442/22186/26445/22187/19181/57296/67089/56438/19167/228769/66997/19182/26443/103554/23996/21762/73677
R-MMU-5689603	UCH proteinases	80	0.454969	1.93446	1.86637e-05	0.000342573	0.000223212	3159	tags=48%, list=24%, signal=36%	51812/26440/19179/19186/56505/71599/66998/19177/26441/59029/19170/19166/26444/66413/56207/26442/22186/69714/26445/12021/22187/19181/57296/18002/50933/67089/19167/70020/228769/66997/22223/56456/19182/26443/103554/23996/21762/73677
R-MMU-69620	Cell Cycle Checkpoints	245	0.385729	1.92562	2.05504e-08	1.15808e-06	7.54575e-07	3159	tags=41%, list=24%, signal=32%	17220/26440/67037/19179/13427/66570/19186/26886/73699/71876/66634/50793/66977/66998/19177/66442/12544/26441/103468/17535/68999/27354/107976/12144/445007/59029/56150/19170/19166/12534/12566/26444/66413/102920/26442/19367/22186/268697/67052/58230/12189/235610/26429/12617/69736/66336/106344/83815/26445/18393/12021/22187/19181/56317/69263/18392/57296/72155/17217/17218/225182/18221/15574/12235/12532/7…
R-MMU-174084	Autodegradation of Cdh1 by Cdh1:APC/C	62	0.474706	1.92325	0.000204782	0.00221544	0.00144353	3157	tags=47%, list=24%, signal=36%	26440/19179/19186/66998/19177/26441/68999/59029/19170/19166/26444/66413/26442/22186/26445/22187/19181/56317/57296/67089/19167/228769/59008/66997/19182/26443/17222/23996/21762
R-MMU-8876725	Protein methylation	19	0.630912	1.90264	0.000653629	0.00544501	0.00354784	2854	tags=63%, list=22%, signal=50%	12314/15481/68043/13627/239706/12313/110826/320204/12315/71974/67099/207965
R-MMU-5607761	Dectin-1 mediated noncanonical NF-kB signaling	54	0.473999	1.8974	0.000392629	0.00379938	0.00247559	3554	tags=59%, list=27%, signal=44%	26440/19179/19186/66998/19177/26441/59029/19170/19166/26444/66413/26442/22186/26445/22187/19181/57296/26965/67089/21402/19167/228769/66997/19182/26443/103554/23996/21762/73677/17463/19192/22192
R-MMU-5676590	NIK-->noncanonical NF-kB signaling	54	0.473999	1.8974	0.000392629	0.00379938	0.00247559	3554	tags=59%, list=27%, signal=44%	26440/19179/19186/66998/19177/26441/59029/19170/19166/26444/66413/26442/22186/26445/22187/19181/57296/26965/67089/21402/19167/228769/66997/19182/26443/103554/23996/21762/73677/17463/19192/22192
R-MMU-4641257	Degradation of AXIN	51	0.479038	1.89493	0.000448893	0.00409562	0.00266861	3159	tags=53%, list=24%, signal=40%	26440/19179/19186/66998/19177/26441/59029/19170/19166/26444/66413/26442/22186/26445/22187/19181/57296/67089/19167/228769/66997/19182/26443/103554/23996/21762/73677
R-MMU-8939236	RUNX1 regulates transcription of genes involved in differentiation of HSCs	59	0.47395	1.8934	0.000410298	0.00385358	0.00251091	3508	tags=53%, list=26%, signal=39%	26440/19179/17420/19186/66998/19177/26441/59029/19170/19166/26444/66413/26442/22186/26445/22187/19181/57296/67089/19167/228769/66997/19182/26443/103554/23996/21762/73677/17463/19192/16396
R-MMU-174178	APC/C:Cdh1 mediated degradation of Cdc20 and other APC/C:Cdh1 targeted proteins in late mitosis/early G1	71	0.451862	1.89127	8.77847e-05	0.0011213	0.000730615	3159	tags=48%, list=24%, signal=37%	26440/19179/19186/66998/19177/26441/68999/59029/19170/19166/26444/66413/26442/22186/26445/22187/19181/56317/57296/67089/19167/20878/228769/59008/66997/30939/27401/19182/26443/103554/17222/23996/21762/73677
R-MMU-174143	APC/C-mediated degradation of cell cycle proteins	83	0.439304	1.88855	0.000104998	0.00125735	0.000819259	3159	tags=48%, list=24%, signal=37%	26440/19179/19186/66998/19177/26441/68999/59029/56150/19170/19166/12534/12566/26444/66413/26442/22186/268697/26445/22187/19181/56317/57296/26965/67089/21402/19167/20878/228769/59008/66997/30939/27401/19182/26443/103554/17222/23996/21762/73677
R-MMU-453276	Regulation of mitotic cell cycle	83	0.439304	1.88855	0.000104998	0.00125735	0.000819259	3159	tags=48%, list=24%, signal=37%	26440/19179/19186/66998/19177/26441/68999/59029/56150/19170/19166/12534/12566/26444/66413/26442/22186/268697/26445/22187/19181/56317/57296/26965/67089/21402/19167/20878/228769/59008/66997/30939/27401/19182/26443/103554/17222/23996/21762/73677
R-MMU-75876	Synthesis of very long-chain fatty acyl-CoAs	17	0.638191	1.88013	0.000984926	0.00748857	0.00487938	3423	tags=65%, list=26%, signal=48%	106529/54326/74205/433256/170439/74559/57874/54325/94180/66775/56348
R-MMU-69202	Cyclin E associated events during G1/S transition	66	0.455138	1.8775	0.000181722	0.00200103	0.00130383	3763	tags=61%, list=28%, signal=44%	26440/19179/17420/19186/66998/19177/26441/12567/59029/19170/19166/12566/26444/66413/26442/22186/26445/22187/19181/57296/26965/67089/21402/19167/228769/54124/66997/27401/19182/12447/26443/23996/21762/11651/17463/12428/19192/12572/66671/12448
R-MMU-5696398	Nucleotide Excision Repair	100	0.422243	1.87685	2.30918e-05	0.000409665	0.000266928	2704	tags=36%, list=20%, signal=29%	26754/18974/51812/26370/26572/17420/56505/18538/67439/231329/13872/22590/22186/22218/26894/69714/11546/18973/68058/106344/14885/22187/69263/252870/245841/19358/72584/56438/70620/70020/19687/66983/69833/56456/19718/56469
R-MMU-15869	Metabolism of nucleotides	84	0.434574	1.86965	0.000107358	0.00126974	0.000827332	2220	tags=35%, list=17%, signal=29%	93692/55936/11534/66358/68556/78801/76952/53893/320685/50773/67054/72269/22271/110074/229363/11486/22247/66355/20135/12495/14923/11821/75894/22171/21915/214254/18950/15452/56520
R-MMU-9755511	KEAP1-NFE2L2 pathway	72	0.445428	1.86662	0.000137458	0.00154923	0.00100944	3188	tags=51%, list=24%, signal=39%	26440/19179/19186/66998/19177/26441/18477/59029/19170/19166/26444/66413/26442/22186/67443/26445/22187/19181/57296/26965/67089/56438/18024/21402/19167/228769/66997/68350/27401/19182/26443/103554/23996/21762/73677/11651/140742
R-MMU-8878166	Transcriptional regulation by RUNX2	61	0.458999	1.85149	0.000538577	0.00464826	0.0030287	2700	tags=48%, list=20%, signal=38%	26440/19179/19186/66998/19177/26441/12567/59029/19170/19166/12534/26444/66413/26442/22186/268697/26445/22187/19181/57296/26965/67089/56438/21402/19167/228769/66997/27401/19182
R-MMU-163200	Respiratory electron transport, ATP synthesis by chemiosmotic coupling, and heat production by uncoupling proteins.	113	0.411405	1.84865	5.10423e-05	0.00069855	0.000455159	2804	tags=35%, list=21%, signal=28%	67003/26940/17711/17706/17995/66108/17708/28080/11949/225887/17709/66142/75597/67273/70207/11957/68472/11947/72900/66841/110842/17716/76826/17719/68198/227197/68197/110826/75406/68194/100042503/68375/57423/17710/17993/66046/12857/76947/17717/68202
R-MMU-2467813	Separation of Sister Chromatids	173	0.383666	1.84721	2.13283e-06	6.81085e-05	4.43779e-05	3211	tags=41%, list=24%, signal=32%	26440/67037/19179/13427/66570/19186/26886/73699/71876/66977/66998/19177/66442/26441/103468/68999/445007/59029/56150/19170/19166/26444/66413/13006/102920/26442/22186/67052/12617/69736/66336/83815/26445/22152/22187/19181/56317/57296/72155/18221/22143/12235/73804/67089/69912/269966/13589/100710/236930/19167/26931/228769/22145/59008/66997/30939/19182/100043813/51792/26443/103554/17222/232987/23996/22…
R-MMU-69656	Cyclin A:Cdk2-associated events at S phase entry	68	0.445272	1.83974	0.000319298	0.00318633	0.00207614	3763	tags=59%, list=28%, signal=42%	26440/19179/17420/19186/66998/19177/26441/12567/59029/19170/19166/12566/26444/66413/26442/22186/26445/22187/19181/57296/26965/67089/21402/19167/228769/54124/66997/27401/19182/12447/26443/23996/21762/11651/17463/12428/19192/12572/66671/12448
R-MMU-77075	RNA Pol II CTD phosphorylation and interaction with CE	26	0.552012	1.8355	0.00142133	0.00993892	0.00647597	4339	tags=65%, list=33%, signal=44%	17420/68705/231329/13872/67897/14885/245841/98053/69833/24018/20021/66420/12572/66671/69920/17749/67710
R-MMU-5610785	GLI3 is processed to GLI3R by the proteasome	54	0.456481	1.82728	0.000898611	0.00705631	0.00459773	3159	tags=56%, list=24%, signal=42%	26440/19179/19186/66998/19177/26441/59029/19170/19166/26444/66413/26442/22186/26445/22187/19181/57296/26965/67089/56438/21402/19167/228769/66997/19182/26443/103554/23996/21762/73677
R-MMU-5685938	HDR through Single Strand Annealing (SSA)	31	0.520404	1.82699	0.00231244	0.0145744	0.00949637	2694	tags=48%, list=20%, signal=39%	17535/27354/19361/12144/19367/12189/235610/106344/12021/69263/19365/225182/15574/19718/231724
R-MMU-611105	Respiratory electron transport	93	0.415082	1.81936	9.18257e-05	0.00114419	0.000745525	2804	tags=37%, list=21%, signal=29%	67003/26940/17711/17995/66108/17708/225887/17709/66142/75597/67273/70207/68472/72900/66841/110842/17716/76826/17719/68198/227197/68197/110826/75406/68194/100042503/68375/17710/17993/66046/12857/76947/17717/68202
R-MMU-9755088	Ribavirin ADME	10	0.711704	1.81221	0.00685111	0.0321734	0.0209634	2105	tags=60%, list=16%, signal=51%	63959/11534/76952/11486/71279/18950
R-MMU-6799198	Complex I biogenesis	55	0.450394	1.80626	0.00136331	0.00967446	0.00630365	2804	tags=42%, list=21%, signal=33%	26940/17995/66108/225887/75597/67273/68472/72900/17716/76826/17719/68198/227197/68197/75406/68194/100042503/68375/17993/66046/76947/17717/68202
R-MMU-77289	Mitochondrial Fatty Acid Beta-Oxidation	32	0.509348	1.80466	0.00329836	0.0189211	0.0123286	2326	tags=38%, list=18%, signal=31%	52538/93747/26897/11364/231086/56360/73724/11370/15107/102632/66834/110821
R-MMU-69563	p53-Dependent G1 DNA Damage Response	60	0.447167	1.8001	0.000952654	0.00733999	0.00478257	3495	tags=55%, list=26%, signal=41%	26440/19179/19186/66998/19177/26441/59029/19170/19166/12566/26444/66413/26442/22186/26445/22187/19181/57296/67089/19167/228769/66997/19182/12447/50883/26443/103554/23996/21762/73677/17463/12428/19192
R-MMU-69580	p53-Dependent G1/S DNA damage checkpoint	60	0.447167	1.8001	0.000952654	0.00733999	0.00478257	3495	tags=55%, list=26%, signal=41%	26440/19179/19186/66998/19177/26441/59029/19170/19166/12566/26444/66413/26442/22186/26445/22187/19181/57296/67089/19167/228769/66997/19182/12447/50883/26443/103554/23996/21762/73677/17463/12428/19192
R-MMU-4608870	Asymmetric localization of PCP proteins	59	0.449139	1.79428	0.00156273	0.0105429	0.00686953	3159	tags=46%, list=24%, signal=35%	26440/19179/19186/66998/19177/26441/59029/19170/19166/26444/66413/26442/22186/26445/22187/19181/57296/67089/19167/228769/66997/19182/26443/103554/23996/21762/73677
R-MMU-2555396	Mitotic Metaphase and Anaphase	210	0.364662	1.79333	3.00975e-06	9.30109e-05	6.06038e-05	3722	tags=46%, list=28%, signal=33%	26440/67037/19179/13427/66570/19186/26886/73699/71876/66977/66998/19177/66442/26441/103468/100088/68999/445007/59029/56150/69922/19170/19166/12534/26444/66413/13006/102920/26442/22186/268697/22218/67052/23825/12617/69736/66336/83815/26445/22152/22187/19181/56317/22367/57296/72155/18221/22143/71805/12235/73804/67089/69912/269966/13589/100710/236930/19167/26931/12442/228769/22145/59008/19384/66997/…
R-MMU-68882	Mitotic Anaphase	209	0.365319	1.79118	3.40177e-06	0.000101841	6.6357e-05	3495	tags=43%, list=26%, signal=32%	26440/67037/19179/13427/66570/19186/26886/73699/71876/66977/66998/19177/66442/26441/103468/100088/68999/445007/59029/56150/69922/19170/19166/12534/26444/66413/13006/102920/26442/22186/268697/22218/67052/23825/12617/69736/66336/83815/26445/22152/22187/19181/56317/22367/57296/72155/18221/22143/71805/12235/73804/67089/69912/269966/13589/100710/236930/19167/26931/12442/228769/22145/59008/19384/66997/…
R-MMU-8941858	Regulation of RUNX3 expression and activity	51	0.448575	1.77443	0.00190558	0.0125037	0.00814714	3157	tags=49%, list=24%, signal=37%	26440/19179/19186/66998/19177/26441/59029/19170/19166/26444/66413/26442/22186/26445/22187/19181/57296/67089/19167/228769/66997/19182/26443/23996/21762
R-MMU-6781827	Transcription-Coupled Nucleotide Excision Repair (TC-NER)	71	0.423209	1.77134	0.000510412	0.00448601	0.00292298	2629	tags=34%, list=20%, signal=27%	26754/18974/26572/17420/18538/67439/231329/13872/22590/22186/26894/18973/106344/14885/22187/69263/252870/245841/72584/56438/19687/66983/69833/19718
R-MMU-5696394	DNA Damage Recognition in GG-NER	34	0.4932	1.76695	0.00399475	0.0216213	0.014088	2302	tags=41%, list=17%, signal=34%	26754/51812/26370/26572/56505/22186/26894/69714/11546/22187/19358/72584/56438/70020
R-MMU-75105	Fatty acyl-CoA biosynthesis	27	0.522595	1.76642	0.00690299	0.0322589	0.0210191	3423	tags=52%, list=26%, signal=39%	106529/54326/107476/74205/19063/433256/170439/74559/57874/234309/54325/94180/66775/56348
R-MMU-5693532	DNA Double-Strand Break Repair	118	0.389909	1.76604	0.000145459	0.00162035	0.00105578	2694	tags=35%, list=20%, signal=28%	18974/14375/66131/75570/18538/19060/17535/27354/107976/22596/19361/12144/12566/108138/19367/22186/22218/56626/58230/12189/235610/11546/18973/106344/268465/19363/12021/22187/69263/19365/225182/114714/71711/15574/70620/19687/56420/77782/193838/19718/231724
R-MMU-5668541	TNFR2 non-canonical NF-kB pathway	73	0.417526	1.76604	0.000772149	0.00616433	0.00401653	3605	tags=52%, list=27%, signal=38%	26440/19179/19186/66998/19177/26441/59029/11796/19170/19166/26444/66413/26442/22186/69583/26445/22187/19181/57296/26965/67089/21402/19167/228769/66997/21939/19182/26443/103554/11797/23996/21762/73677/17463/19192/22192/22030/21942
R-MMU-69275	G2/M Transition	166	0.366637	1.75802	3.6113e-05	0.000567152	0.000369543	3198	tags=44%, list=24%, signal=34%	26370/54130/26440/225745/101565/19179/13427/214444/17420/19186/73699/76816/66998/19177/72119/26441/219072/59029/19170/76478/19166/216274/12534/12566/26444/66413/231123/26442/22186/268697/56299/74237/74470/26445/259279/22152/22187/19181/68121/57296/22143/26965/12532/67089/230376/233276/56438/13589/21402/19167/20878/219103/12442/228769/22145/66997/225659/22154/17274/19182/29870/51792/26443/18541/10…
R-MMU-69615	G1/S DNA Damage Checkpoints	62	0.4329	1.75388	0.00209566	0.0135652	0.00883875	3495	tags=53%, list=26%, signal=39%	26440/19179/19186/66998/19177/26441/59029/19170/19166/12566/26444/66413/26442/22186/26445/22187/19181/57296/67089/19167/228769/66997/19182/12447/50883/26443/103554/23996/21762/73677/17463/12428/19192
R-MMU-8956321	Nucleotide salvage	20	0.564383	1.75251	0.00468388	0.0238678	0.0155517	2127	tags=50%, list=16%, signal=42%	11534/68556/72269/22271/11486/66355/11821/75894/18950/15452
R-MMU-110373	Resolution of AP sites via the multiple-nucleotide patch replacement pathway	20	0.562989	1.74818	0.00490173	0.0243824	0.015887	2629	tags=45%, list=20%, signal=36%	18974/18538/11546/18973/106344/69263/11792/19687/19718
R-MMU-5696400	Dual Incision in GG-NER	37	0.477425	1.74723	0.00277133	0.0167913	0.0109408	2629	tags=43%, list=20%, signal=35%	18974/18538/13872/22590/22186/11546/18973/68058/106344/14885/22187/69263/72584/56438/19687/19718
R-MMU-8948751	Regulation of PTEN stability and activity	65	0.424236	1.74108	0.00152178	0.0104133	0.00678508	3175	tags=48%, list=24%, signal=36%	26440/17999/19179/19186/73162/66998/19177/26441/59029/19170/19166/26444/66413/26442/22186/26445/22187/19181/57296/13001/67089/19167/228769/66997/19182/26443/103554/23996/21762/73677/11651
R-MMU-1169091	Activation of NF-kappaB in B cells	59	0.433082	1.73014	0.00295054	0.0172355	0.0112302	3159	tags=51%, list=24%, signal=39%	26440/19179/19186/66998/19177/26441/59029/16151/19170/19166/26444/66413/26442/22186/26445/22187/19181/57296/26965/67089/21402/19167/228769/66997/19182/26443/103554/23996/21762/73677
R-MMU-453279	Mitotic G1 phase and G1/S transition	123	0.378612	1.72849	0.000136508	0.00154923	0.00100944	3175	tags=45%, list=24%, signal=34%	18974/17220/26440/19179/17420/19186/73699/66634/50793/19076/66998/19177/12544/26441/12567/19075/57441/59029/19170/19166/12566/26444/66413/26442/433759/22186/26429/18973/26445/18393/22187/19181/18392/57296/17217/17218/26965/67089/21402/19167/228769/54124/70024/66997/27401/19182/12447/51792/26443/21781/23996/17215/231506/21762/11651
R-MMU-453274	Mitotic G2-G2/M phases	168	0.360483	1.7251	4.66816e-05	0.00067759	0.000441502	3198	tags=43%, list=24%, signal=33%	26370/54130/26440/225745/101565/19179/13427/214444/17420/19186/73699/76816/66998/19177/72119/26441/219072/59029/19170/76478/19166/216274/12534/12566/26444/66413/231123/26442/22186/268697/56299/74237/74470/26445/259279/22152/22187/19181/68121/57296/22143/26965/12532/67089/230376/233276/56438/13589/21402/19167/20878/219103/12442/228769/22145/66997/225659/22154/17274/19182/29870/51792/26443/18541/10…
R-MMU-390918	Peroxisomal lipid metabolism	22	0.543043	1.72419	0.00827888	0.0372355	0.0242618	2509	tags=50%, list=19%, signal=41%	23986/20280/110959/11430/74147/170789/12908/11666/17117/16922/56794
R-MMU-72086	mRNA Capping	28	0.504668	1.72344	0.00592421	0.0282358	0.0183978	3780	tags=54%, list=29%, signal=38%	17420/68705/231329/13872/67897/14885/245841/98053/69833/24018/20021/66420/12572/66671/69920
R-MMU-69190	DNA strand elongation	21	0.547123	1.72201	0.00371799	0.0205886	0.0134151	2629	tags=43%, list=20%, signal=34%	19076/18538/19075/272551/109145/106344/69263/19687/19718
R-MMU-9748784	Drug ADME	48	0.44229	1.71664	0.00218211	0.0140299	0.00914158	2127	tags=35%, list=16%, signal=30%	63959/269823/11534/76952/229363/11486/23887/14923/18671/75894/239273/26357/109652/71279/214254/18950/15452
R-MMU-5693538	Homology Directed Repair	94	0.38941	1.71178	0.000721866	0.00586058	0.00381862	2694	tags=36%, list=20%, signal=29%	18974/66131/18538/17535/27354/107976/19361/12144/12566/19367/22186/58230/12189/235610/11546/18973/106344/268465/19363/12021/22187/69263/19365/225182/114714/71711/15574/70620/19687/56420/77782/193838/19718/231724
R-MMU-5610787	Hedgehog 'off' state	93	0.390045	1.70962	0.000480857	0.00426538	0.00277922	3670	tags=53%, list=28%, signal=38%	26440/19179/19186/66998/19177/26441/21821/59029/19170/19166/26444/66413/26442/22186/11512/26445/22152/22187/19181/57296/22143/26965/67089/56438/21402/19167/104111/228769/22145/14633/66997/106633/19182/380718/19084/213081/74682/26443/103554/23996/21762/73677/17463/244585/19192/16396/22153/22146/22144
R-MMU-69091	Polymerase switching	13	0.6141	1.69794	0.0135407	0.0495114	0.0322605	2629	tags=54%, list=20%, signal=43%	19076/18538/19075/106344/69263/19687/19718
R-MMU-69109	Leading Strand Synthesis	13	0.6141	1.69794	0.0135407	0.0495114	0.0322605	2629	tags=54%, list=20%, signal=43%	19076/18538/19075/106344/69263/19687/19718
R-MMU-5685942	HDR through Homologous Recombination (HRR)	49	0.434446	1.69568	0.00523244	0.0258385	0.0168358	1896	tags=37%, list=14%, signal=32%	18974/18538/17535/27354/19361/12144/22186/12189/18973/106344/268465/19363/12021/22187/69263/225182/114714/71711
R-MMU-5693616	Presynaptic phase of homologous DNA pairing and strand exchange	20	0.544264	1.69004	0.00839236	0.0373173	0.0243151	1835	tags=45%, list=14%, signal=39%	17535/27354/19361/12144/12189/19363/12021/225182/114714
R-MMU-382556	ABC-family proteins mediated transport	81	0.395246	1.68915	0.00154001	0.0104633	0.00681767	3159	tags=46%, list=24%, signal=35%	26440/19179/19186/66998/19177/56535/26441/59029/19299/19170/19166/26444/66413/26442/22186/193670/18671/26445/22187/19181/239273/57296/11666/67204/13665/67089/54197/19167/228769/66997/66753/19182/26443/103554/23996/21762/73677
R-MMU-6781823	Formation of TC-NER Pre-Incision Complex	51	0.424659	1.67982	0.00457364	0.0234307	0.0152669	4339	tags=57%, list=33%, signal=38%	26754/26572/17420/67439/231329/13872/22590/22186/26894/14885/22187/252870/245841/72584/56438/66983/69833/11834/20021/66420/12572/66671/69920/71101/56031/21399/17749/15312/67710
R-MMU-68877	Mitotic Prometaphase	180	0.346249	1.67937	0.000109002	0.00127346	0.000829757	2355	tags=30%, list=18%, signal=25%	26370/54130/225745/101565/67037/13427/214444/66570/26886/73699/76816/71876/66977/66442/103468/219072/445007/56150/76478/14211/216274/12534/13006/231123/102920/268697/67052/54392/12617/69736/66336/83815/74237/74470/259279/22152/68121/72155/13001/18221/22143/12235/73804/69912/230376/233276/269966/13589/100710/236930/26931/219103/12442/22145
R-MMU-195253	Degradation of beta-catenin by the destruction complex	73	0.395789	1.6741	0.00250617	0.0156104	0.0101714	3159	tags=45%, list=24%, signal=35%	26440/19179/19186/73699/66998/19177/26441/59029/19170/19166/26444/66413/26442/22186/26445/22187/19181/57296/26965/67089/56438/21402/19167/26931/228769/66997/19182/51792/26443/103554/23996/21762/73677
R-MMU-174411	Polymerase switching on the C-strand of the telomere	23	0.519431	1.66969	0.0110468	0.0444862	0.0289862	2822	tags=43%, list=21%, signal=34%	19076/18538/19075/72107/106344/69263/19687/19718/108689/497652
R-MMU-1168372	Downstream signaling events of B Cell Receptor (BCR)	68	0.403853	1.66861	0.00262971	0.0161491	0.0105224	3159	tags=49%, list=24%, signal=37%	12314/26440/19179/19186/66998/19177/26441/59029/16151/19170/19166/26444/66413/26442/22186/26445/22187/19181/57296/12313/26965/67089/21402/19167/12315/228769/66997/19182/26443/103554/23996/21762/73677
R-MMU-5651801	PCNA-Dependent Long Patch Base Excision Repair	18	0.558561	1.66279	0.0112713	0.0444862	0.0289862	2629	tags=44%, list=20%, signal=36%	18974/18538/18973/106344/69263/11792/19687/19718
R-MMU-5658442	Regulation of RAS by GAPs	61	0.411415	1.65955	0.00551346	0.0269484	0.017559	3159	tags=48%, list=24%, signal=36%	26440/19179/19186/66998/19177/26441/59029/19170/19166/26444/66413/26442/22186/26445/22187/19181/57296/67089/56438/19167/228769/66997/19182/226525/26443/103554/23996/21762/73677
R-MMU-73886	Chromosome Maintenance	85	0.384892	1.65872	0.00175191	0.011655	0.00759416	1726	tags=25%, list=13%, signal=22%	18148/66570/56505/26886/71876/19076/18538/19075/72107/12144/12566/269400/102920/52530/12617/66336/106344/83815/69263/245688/72155
R-MMU-5693567	HDR through Homologous Recombination (HRR) or Single Strand Annealing (SSA)	91	0.378896	1.6525	0.00286116	0.0168792	0.0109981	2694	tags=35%, list=20%, signal=28%	18974/66131/18538/17535/27354/107976/19361/12144/12566/19367/22186/58230/12189/235610/18973/106344/268465/19363/12021/22187/69263/19365/225182/114714/71711/15574/70620/19687/56420/193838/19718/231724
R-MMU-73894	DNA Repair	247	0.330257	1.65181	3.81444e-05	0.000580037	0.000377939	2704	tags=30%, list=20%, signal=24%	26754/18974/51812/26370/26572/17686/14375/17420/66131/75570/56505/18538/19060/67439/17535/27354/107976/22596/19361/12144/231329/12566/13872/108138/22590/19367/22186/22218/56626/26894/69714/58230/12189/235610/11546/234258/18973/68058/106344/268465/68026/19363/14885/12021/22187/69263/19365/18294/225182/252870/11792/114714/26447/71711/245841/15574/19358/72584/56438/104806/17350/70620/67030/70020/196…
R-MMU-606279	Deposition of new CENPA-containing nucleosomes at the centromere	40	0.442181	1.65068	0.00818066	0.0370407	0.0241348	1726	tags=28%, list=13%, signal=24%	18148/66570/56505/26886/71876/102920/12617/66336/83815/245688/72155
R-MMU-774815	Nucleosome assembly	40	0.442181	1.65068	0.00818066	0.0370407	0.0241348	1726	tags=28%, list=13%, signal=24%	18148/66570/56505/26886/71876/102920/12617/66336/83815/245688/72155
R-MMU-450604	KSRP (KHSRP) binds and destabilizes mRNA	15	0.576118	1.64822	0.0189665	0.0633099	0.0412513	3175	tags=60%, list=24%, signal=46%	66446/74108/69639/66583/50911/227715/109075/27998/11651
R-MMU-73772	RNA Polymerase I Promoter Escape	28	0.480161	1.63975	0.0140459	0.0509166	0.0331761	4264	tags=50%, list=32%, signal=34%	17420/21340/13872/14885/20016/245841/64424/69833/66420/21339/12572/66671/17749/66136
R-MMU-5693571	Nonhomologous End-Joining (NHEJ)	38	0.445238	1.63856	0.00892938	0.0385331	0.0251073	1595	tags=29%, list=12%, signal=26%	14375/75570/17535/27354/107976/22596/108138/56626/58230/12189/12021
R-MMU-69166	Removal of the Flap Intermediate	11	0.622127	1.62691	0.018701	0.063083	0.0411034	476	tags=27%, list=4%, signal=26%	19076/18538/19075
R-MMU-9711123	Cellular response to chemical stress	144	0.346983	1.62456	0.000546478	0.00467434	0.00304569	3332	tags=42%, list=25%, signal=32%	100503605/14950/26440/19179/19186/66998/19177/26441/17708/18477/59029/17709/66142/70207/11758/19170/19166/26444/66413/20466/26442/22186/67443/12359/56551/20655/26445/22187/19181/57296/109778/26965/67089/56438/18024/21402/19167/228769/17710/66997/17977/12857/68350/15183/15369/27401/20656/19182/109151/26443/103554/69590/23996/21762/73677/11651/140742/11757/59035/17463
R-MMU-6807070	PTEN Regulation	107	0.363122	1.62241	0.00146935	0.0102002	0.00664625	2447	tags=34%, list=18%, signal=28%	26440/19744/17999/19179/19186/73162/268706/66998/19177/26441/59029/56716/15182/19170/19166/26444/66413/56692/68576/26442/433759/22186/26445/22187/19181/245688/57296/13001/252870/67089/19167/228769/245670/19763/229542/66997
R-MMU-73884	Base Excision Repair	32	0.455261	1.61302	0.0154097	0.0548792	0.035758	4387	tags=62%, list=33%, signal=42%	18974/18538/11546/234258/18973/106344/69263/18294/11792/19687/19718/268395/70603/16881/18970/17193/21665/68240/22256/59001
R-MMU-5693579	Homologous DNA Pairing and Strand Exchange	22	0.507524	1.61141	0.0201735	0.0664131	0.0432732	1835	tags=41%, list=14%, signal=35%	17535/27354/19361/12144/12189/19363/12021/225182/114714
R-MMU-8854518	AURKA Activation by TPX2	70	0.386997	1.60864	0.00554397	0.02696	0.0175665	3198	tags=39%, list=24%, signal=29%	26370/54130/225745/101565/13427/214444/76816/72119/219072/76478/216274/12534/231123/74470/68121/230376/13589/20878/219103/22145/225659/22154/51792/18541/70799/71909/68475
R-MMU-450408	AUF1 (hnRNP D0) binds and destabilizes mRNA	53	0.398509	1.59188	0.00819689	0.0370407	0.0241348	3159	tags=53%, list=24%, signal=40%	26440/19179/19186/66998/15481/19177/26441/59029/19170/19166/26444/66413/26442/22186/26445/22187/19181/57296/67089/19167/228769/66997/19182/26443/103554/23996/21762/73677
R-MMU-499943	Interconversion of nucleotide di- and triphosphates	25	0.484919	1.59178	0.0113305	0.0444862	0.0289862	2220	tags=40%, list=17%, signal=33%	93692/55936/78801/320685/110074/20135/14923/22171/21915/56520
R-MMU-72689	Formation of a pool of free 40S subunits	98	0.358129	1.5863	0.00308916	0.0178612	0.011638	2712	tags=34%, list=20%, signal=27%	16341/238217/98221/27207/67115/66489/105244208/19989/66235/73830/22186/27050/68172/68193/75617/67891/19934/22187/19951/20088/100502825/16785/19988/19941/68135/114641/20115/19933/20102/19899/27367/55944/100043813
R-MMU-6782210	Gap-filling DNA repair synthesis and ligation in TC-NER	60	0.393853	1.58548	0.00972575	0.0410452	0.0267441	4387	tags=58%, list=33%, signal=39%	18974/17420/18538/67439/231329/13872/22186/18973/106344/14885/22187/69263/252870/245841/72584/56438/19687/66983/69833/19718/11834/16881/20021/66420/12572/66671/69920/71101/56031/21399/17749/15312/68240/67710/59001
R-MMU-1799339	SRP-dependent cotranslational protein targeting to membrane	88	0.363849	1.58187	0.00402244	0.0216489	0.0141059	3093	tags=39%, list=23%, signal=30%	238217/27207/67115/66489/105244208/19989/20813/22186/24067/27050/68172/68193/75617/67891/19934/22187/19951/20088/27058/100502825/16785/66661/19988/19941/114641/20115/19933/20102/19899/27367/100043813/110954/19943/68052
R-MMU-6782135	Dual incision in TC-NER	61	0.391149	1.5778	0.0113871	0.0445257	0.0290119	4387	tags=57%, list=33%, signal=39%	18974/17420/18538/67439/231329/13872/22590/22186/18973/106344/14885/22187/69263/252870/245841/72584/56438/19687/66983/69833/19718/11834/20021/66420/12572/66671/69920/71101/56031/21399/17749/15312/68240/67710/59001
R-MMU-5620912	Anchoring of the basal body to the plasma membrane	93	0.35957	1.57604	0.00279785	0.0167913	0.0109408	3810	tags=44%, list=29%, signal=32%	26370/54130/225745/101565/13427/214444/67590/382090/76816/219072/76478/216274/12534/231123/67161/74470/72140/329795/68121/77048/230376/13589/219103/22145/225659/22154/17274/380718/51792/18541/232987/70799/71909/68475/244585/53885/22153/381644/27078/68642/18000
R-MMU-69278	Cell Cycle, Mitotic	444	0.294573	1.57482	7.29543e-06	0.000175228	0.000114174	3219	tags=36%, list=24%, signal=28%	18974/26370/17220/54130/26440/225745/101565/67037/19179/13427/214444/17420/66570/19186/26886/73699/76816/71876/66634/50793/66977/19076/66998/18538/19177/66442/72119/12544/26441/103468/12567/19075/100088/219072/68999/57441/19348/445007/59029/56150/69922/19170/76478/19166/272551/14211/216274/12534/12566/26444/66413/13006/59046/231123/102920/26442/109145/433759/22186/268697/56299/22218/67052/54392/2…
R-MMU-73933	Resolution of Abasic Sites (AP sites)	31	0.444013	1.5588	0.0208446	0.0674317	0.043937	4387	tags=61%, list=33%, signal=41%	18974/18538/11546/18973/106344/69263/18294/11792/19687/19718/268395/70603/16881/18970/17193/21665/68240/22256/59001
R-MMU-9033241	Peroxisomal protein import	54	0.387712	1.552	0.0133241	0.0495114	0.0322605	2793	tags=37%, list=21%, signal=29%	23986/26897/20280/110959/11430/14712/74147/22186/19193/12359/170789/67528/13850/12908/22187/17117/16922/56794/19302/66887
R-MMU-69186	Lagging Strand Synthesis	17	0.526544	1.55121	0.0217802	0.0689355	0.0449168	2629	tags=41%, list=20%, signal=33%	19076/18538/19075/106344/69263/19687/19718
R-MMU-68886	M Phase	331	0.295973	1.54204	0.000112711	0.00130093	0.000847655	3219	tags=35%, list=24%, signal=27%	26370/54130/26440/225745/101565/67037/19179/13427/214444/66570/19186/26886/73699/76816/71876/66977/66998/19177/66442/26441/103468/100088/219072/68999/19348/445007/59029/56150/69922/19170/76478/19166/14211/216274/12534/26444/66413/13006/59046/231123/102920/26442/22186/268697/22218/67052/54392/23825/12617/69736/66336/83815/74237/74470/26445/259279/22152/22187/19181/56317/22367/68121/57296/72155/130…
R-MMU-2500257	Resolution of Sister Chromatid Cohesion	111	0.341344	1.53316	0.00491212	0.0243824	0.015887	2355	tags=31%, list=18%, signal=25%	67037/13427/66570/26886/73699/71876/66977/66442/103468/445007/56150/12534/13006/102920/268697/67052/12617/69736/66336/83815/22152/72155/18221/22143/12235/73804/69912/269966/13589/100710/236930/26931/12442/22145
R-MMU-380259	Loss of Nlp from mitotic centrosomes	67	0.370419	1.53137	0.0106445	0.0433935	0.0282742	3198	tags=37%, list=24%, signal=28%	26370/54130/225745/101565/13427/214444/76816/219072/76478/216274/12534/231123/74470/68121/230376/13589/219103/22145/225659/22154/51792/18541/70799/71909/68475
R-MMU-380284	Loss of proteins required for interphase microtubule organization from the centrosome	67	0.370419	1.53137	0.0106445	0.0433935	0.0282742	3198	tags=37%, list=24%, signal=28%	26370/54130/225745/101565/13427/214444/76816/219072/76478/216274/12534/231123/74470/68121/230376/13589/219103/22145/225659/22154/51792/18541/70799/71909/68475
R-MMU-72695	Formation of the ternary complex, and subsequently, the 43S complex	52	0.380884	1.51034	0.0191843	0.0635937	0.0414362	2712	tags=35%, list=20%, signal=28%	16341/98221/27207/105244208/66235/73830/22186/27050/75617/20088/16785/67204/13665/68135/20115/20102/55944/100043813
R-MMU-5632684	Hedgehog 'on' state	73	0.349429	1.47801	0.0191767	0.0635937	0.0414362	3508	tags=47%, list=26%, signal=34%	26440/19179/19186/66998/19177/26441/59029/19170/19166/26444/66413/26442/22186/26445/104346/22187/19181/57296/67089/56438/19167/228769/14633/66997/19182/26443/103554/23996/21762/73677/17463/57810/19192/16396
R-MMU-5687128	MAPK6/MAPK4 signaling	70	0.351805	1.46236	0.0193485	0.0639167	0.0416467	3159	tags=44%, list=24%, signal=34%	26440/19179/19186/66998/19177/26441/59029/19170/19166/12534/26444/66413/26442/22186/18612/26445/22187/19181/57296/67089/19167/228769/66997/19182/104252/26443/225724/103554/23996/21762/73677
R-MMU-2565942	Regulation of PLK1 Activity at G2/M Transition	83	0.339966	1.4615	0.0133286	0.0495114	0.0322605	3198	tags=41%, list=24%, signal=31%	26370/54130/225745/101565/13427/214444/76816/219072/76478/216274/12534/231123/22186/268697/74470/22187/68121/26965/230376/13589/21402/20878/219103/12442/22145/225659/22154/17274/51792/18541/70799/71648/71909/68475
R-MMU-72613	Eukaryotic Translation Initiation	116	0.32398	1.46086	0.010481	0.0430934	0.0280787	2712	tags=34%, list=20%, signal=27%	16341/108067/238217/98221/27207/67115/66489/105244208/19989/66235/73830/22186/27050/68172/68193/75617/67891/19934/22187/19951/20088/100502825/13667/16785/67204/13665/209354/19988/19941/68135/114641/13681/20115/19933/20102/19899/27367/55944/100043813
R-MMU-72737	Cap-dependent Translation Initiation	116	0.32398	1.46086	0.010481	0.0430934	0.0280787	2712	tags=34%, list=20%, signal=27%	16341/108067/238217/98221/27207/67115/66489/105244208/19989/66235/73830/22186/27050/68172/68193/75617/67891/19934/22187/19951/20088/100502825/13667/16785/67204/13665/209354/19988/19941/68135/114641/13681/20115/19933/20102/19899/27367/55944/100043813
R-MMU-72706	GTP hydrolysis and joining of the 60S ribosomal subunit	109	0.325375	1.45957	0.00837411	0.0373173	0.0243151	2712	tags=33%, list=20%, signal=26%	16341/238217/98221/27207/67115/66489/105244208/19989/66235/73830/22186/27050/68172/68193/75617/67891/19934/22187/19951/20088/100502825/16785/67204/13665/19988/19941/68135/114641/13681/20115/19933/20102/19899/27367/55944/100043813
R-MMU-983705	Signaling by the B Cell Receptor (BCR)	87	0.336141	1.45856	0.0208112	0.0674317	0.043937	3159	tags=41%, list=24%, signal=32%	12314/26440/19179/19186/66998/19177/26441/59029/16151/19170/19166/26444/66413/26377/26442/22186/26445/22187/19181/57296/12313/26965/18707/67089/21402/19167/12315/228769/66997/19182/26443/103554/16438/23996/21762/73677
R-MMU-141424	Amplification of signal from the kinetochores	88	0.333542	1.45011	0.0182984	0.0619431	0.0403607	2286	tags=30%, list=17%, signal=25%	67037/13427/66570/26886/73699/71876/66977/66442/103468/445007/56150/102920/67052/12617/69736/66336/83815/72155/18221/12235/73804/69912/269966/13589/236930/26931
R-MMU-141444	Amplification of signal from unattached kinetochores via a MAD2 inhibitory signal	88	0.333542	1.45011	0.0182984	0.0619431	0.0403607	2286	tags=30%, list=17%, signal=25%	67037/13427/66570/26886/73699/71876/66977/66442/103468/445007/56150/102920/67052/12617/69736/66336/83815/72155/18221/12235/73804/69912/269966/13589/236930/26931
R-MMU-450531	Regulation of mRNA stability by proteins that bind AU-rich elements	82	0.33536	1.43712	0.0223972	0.069891	0.0455393	3175	tags=46%, list=24%, signal=35%	26440/19179/19186/66998/15481/19177/66446/26441/74108/59029/19170/19166/69639/26444/66413/26442/22186/69583/66583/26445/22187/19181/57296/50911/67089/227715/19167/228769/66997/109075/19182/27998/26443/103554/23996/21762/73677/11651
R-MMU-380320	Recruitment of NuMA to mitotic centrosomes	83	0.334114	1.43634	0.0156635	0.0555765	0.0362124	3198	tags=36%, list=24%, signal=28%	26370/54130/225745/101565/13427/214444/76816/219072/76478/216274/12534/231123/74237/74470/259279/22152/68121/22143/230376/233276/13589/219103/22145/225659/22154/51792/18541/70799/71909/68475
R-MMU-6807505	RNA polymerase II transcribes snRNA genes	70	0.344917	1.43373	0.0245283	0.0755566	0.0492309	3894	tags=43%, list=29%, signal=30%	93697/69882/68991/235459/68705/57432/71957/231329/101861/330959/229906/63856/245841/98053/77065/71177/69833/70885/210925/72656/77634/231571/56698/71793/20021/74197/66420/12572/69920/69917
R-MMU-4086400	PCP/CE pathway	78	0.33585	1.42909	0.0242487	0.0749364	0.0488268	3159	tags=36%, list=24%, signal=27%	26440/19179/19186/66998/19177/26441/59029/19170/19166/26444/66413/26442/22186/26445/22187/19181/57296/67089/19167/228769/66997/19182/232910/26443/103554/23996/21762/73677
R-MMU-156827	L13a-mediated translational silencing of Ceruloplasmin expression	108	0.313718	1.40496	0.0171516	0.0595335	0.0387906	2712	tags=33%, list=20%, signal=27%	16341/238217/98221/27207/67115/66489/105244208/19989/66235/73830/22186/27050/68172/68193/75617/67891/19934/22187/19951/20088/100502825/16785/67204/13665/19988/19941/68135/114641/13681/20115/19933/20102/19899/27367/55944/100043813
R-MMU-9648025	EML4 and NUDC in mitotic spindle formation	101	0.314357	1.40263	0.0188055	0.0632127	0.0411879	2355	tags=29%, list=18%, signal=24%	67037/13427/66570/26886/73699/71876/66977/66442/103468/445007/56150/102920/67052/12617/69736/66336/83815/22152/72155/18221/22143/12235/73804/69912/269966/13589/236930/26931/22145
R-MMU-72163	mRNA Splicing - Major Pathway	190	0.275314	1.33495	0.018884	0.0632547	0.0412153	2113	tags=26%, list=16%, signal=22%	66642/20826/67922/15481/72198/68705/67439/76793/74255/70225/53817/330361/71702/68479/67418/76522/72935/68981/231329/230596/66125/19655/237859/15381/17149/228005/20220/15388/66101/68011/101943/209003/231889/69878/67958/66055/72886/245841/68183/98053/51810/66585/27366/59013/68816/78651/83486/21681/66441
R-MMU-1852241	Organelle biogenesis and maintenance	196	0.274548	1.32939	0.0136642	0.0497731	0.032431	3043	tags=31%, list=23%, signal=24%	26370/54130/225745/101565/76568/13427/214444/67590/382090/16569/17706/67694/76816/28080/211446/11949/219072/21821/76478/53413/11957/216274/12534/11947/231123/67286/67068/12589/67161/74470/72140/22152/329795/68121/22143/66061/77048/230376/13589/76411/76260/219103/22145/57423/55978/106633/225659/18582/22154/17274/20656/380718/67042/213081/74682/66482/51792/18541/232987/70799/17705
R-MMU-72203	Processing of Capped Intron-Containing Pre-mRNA	263	0.258244	1.30127	0.0123797	0.0472502	0.0307871	2128	tags=24%, list=16%, signal=21%	70579/66642/20826/67922/15481/72198/68705/67439/76793/103468/74255/108062/70225/53817/330361/71702/54451/68479/67418/107829/76522/68278/98985/445007/72935/68981/231329/230596/66125/19655/237859/15381/17149/228005/20220/15388/66101/68011/69736/101943/209003/231889/69878/67178/67958/66055/72886/245841/68183/98053/51810/66585/71805/27366/59013/68816/78651/69912/83486/269966/21681/66441/73826
R-MMU-72172	mRNA Splicing	196	0.266725	1.29151	0.023215	0.0719739	0.0468965	2113	tags=26%, list=16%, signal=22%	66642/20826/67922/15481/72198/68705/67439/76793/74255/70225/53817/330361/71702/68479/67418/76522/72935/68981/231329/230596/66125/19655/237859/15381/17149/228005/20220/15388/66101/68011/101943/209003/231889/69878/67178/67958/66055/72886/245841/68183/98053/51810/66585/27366/59013/68816/78651/83486/21681/66441
R-MMU-1280218	Adaptive Immune System	491	-0.239317	-1.29121	0.00488808	0.0243824	0.015887	1247	tags=16%, list=9%, signal=15%	329152/72323/240028/170737/230904/13429/18747/19247/14827/13430/22612/18708/19260/224938/14897/380928/217342/67128/218811/208650/218215/50754/15013/16149/68431/231670/66515/235439/26410/66589/18035/16410/224105/20437/53859/19647/20619/53323/101358/26554/22190/16653/71778/17973/19055/19041/104836/14360/268291/83490/19053/70294/93836/233902/20439/56515/13424/17534/67300/77113/16570/12842/18749/1284…
R-MMU-983169	Class I MHC mediated antigen processing & presentation	291	-0.262126	-1.34652	0.0118842	0.0459073	0.0299122	1247	tags=18%, list=9%, signal=17%	329152/72323/240028/170737/230904/14827/224938/14897/380928/217342/67128/218811/208650/218215/50754/15013/68431/231670/66515/235439/66589/16410/20437/19647/20619/53323/101358/26554/22190/71778/104836/268291/70294/93836/233902/20439/56515/17534/77113/225055/103583/67615/56550/69162/50789/268470/12317/77371/22214/242785/19155/22213
R-MMU-166058	MyD88:MAL(TIRAP) cascade initiated on plasma membrane	76	-0.333233	-1.40677	0.0218752	0.0689355	0.0449168	985	tags=20%, list=7%, signal=18%	20111/16476/26410/66589/18035/22190/16179/231130/19053/66724/26397/103583/319520/68652/11820
R-MMU-168179	Toll Like Receptor TLR1:TLR2 Cascade	76	-0.333233	-1.40677	0.0218752	0.0689355	0.0449168	985	tags=20%, list=7%, signal=18%	20111/16476/26410/66589/18035/22190/16179/231130/19053/66724/26397/103583/319520/68652/11820
R-MMU-168188	Toll Like Receptor TLR6:TLR2 Cascade	76	-0.333233	-1.40677	0.0218752	0.0689355	0.0449168	985	tags=20%, list=7%, signal=18%	20111/16476/26410/66589/18035/22190/16179/231130/19053/66724/26397/103583/319520/68652/11820
R-MMU-181438	Toll Like Receptor 2 (TLR2) Cascade	76	-0.333233	-1.40677	0.0218752	0.0689355	0.0449168	985	tags=20%, list=7%, signal=18%	20111/16476/26410/66589/18035/22190/16179/231130/19053/66724/26397/103583/319520/68652/11820
R-MMU-168181	Toll Like Receptor 7/8 (TLR7/8) Cascade	80	-0.328448	-1.41156	0.0134999	0.0495114	0.0322605	985	tags=19%, list=7%, signal=17%	20111/16476/26410/66589/18035/22190/16179/231130/19053/66724/26397/103583/319520/68652/11820
R-MMU-975155	MyD88 dependent cascade initiated on endosome	80	-0.328448	-1.41156	0.0134999	0.0495114	0.0322605	985	tags=19%, list=7%, signal=17%	20111/16476/26410/66589/18035/22190/16179/231130/19053/66724/26397/103583/319520/68652/11820
R-MMU-9006931	Signaling by Nuclear Receptors	151	-0.302839	-1.42238	0.0113077	0.0444862	0.0289862	3306	tags=38%, list=25%, signal=29%	68024/13874/14229/22278/15461/18706/20779/319181/18762/99982/18597/16001/103573/12705/14462/268527/11652/18607/20602/81601/218772/26417/12400/107951/13649/16589/22282/319158/18519/26413/56484/14708/12576/319190/20683/20182/21372/268980/21802/21887/18708/15375/17395/14697/81004/14677/56351/14688/328572/12390/16653/15507/20416/16592/14678/108841/68268/268903
R-MMU-166016	Toll Like Receptor 4 (TLR4) Cascade	102	-0.325065	-1.44046	0.0133378	0.0495114	0.0322605	1166	tags=20%, list=9%, signal=18%	13429/19247/13430/20111/16476/26410/66589/18035/22190/56532/16179/231130/19053/66724/26397/103583/56550/319520/68652/11820
R-MMU-73887	Death Receptor Signaling	124	-0.313864	-1.44151	0.0182786	0.0619431	0.0403607	2056	tags=23%, list=16%, signal=19%	226548/13605/432940/18759/101497/381112/20662/67384/17164/71198/71609/76686/18049/223435/22325/54324/18035/22190/56349/16179/14674/66724/30941/68585/56550/207212/68652/72754
R-MMU-199991	Membrane Trafficking	468	-0.27633	-1.48293	5.01096e-05	0.000695724	0.000453318	2609	tags=32%, list=20%, signal=27%	106572/19325/67091/193813/70361/12402/14619/20779/27681/70349/53869/320129/15463/20334/77407/228960/68365/67123/56378/53611/194590/11652/231874/16561/73710/68097/252903/14612/227648/233489/16835/229521/19707/22151/12874/50907/67231/99683/22088/11777/224139/66687/19338/13649/216344/12793/67489/104318/20405/192236/218503/207592/14618/16554/19347/12847/381605/66251/68505/54214/329260/19344/100017/27…
R-MMU-6811558	PI5P, PP2A and IER3 Regulate PI3K/AKT Signaling	69	-0.358671	-1.48775	0.0149019	0.0536691	0.0349696	3333	tags=46%, list=25%, signal=35%	226849/14182/13874/16367/19353/19052/18706/20779/22034/77125/14173/74769/26417/56212/13649/26932/26413/327826/384783/17311/117150/268980/19247/21802/18708/15937/14360/16179/108083/83490/19053/18720
R-MMU-8856828	Clathrin-mediated endocytosis	117	-0.329755	-1.48841	0.00564087	0.0271556	0.0176939	2946	tags=33%, list=22%, signal=26%	320129/15463/56378/194590/233489/16835/229521/19707/13649/20405/218503/19344/100017/74325/14269/56085/22318/77057/231580/15239/13429/13430/21802/68089/215114/20844/13854/22190/228998/16004/11845/80708/66691/18704/67300/54609/74117/106628/271457
R-MMU-8856688	Golgi-to-ER retrograde transport	108	-0.333238	-1.49221	0.0056358	0.0271556	0.0176939	1863	tags=24%, list=14%, signal=21%	16554/12847/66251/18472/235661/28169/16562/98732/76895/19330/213827/66913/16558/105785/228998/19346/11844/13424/20932/16570/56334/68137/67511/107338/11843/66676
R-MMU-168164	Toll Like Receptor 3 (TLR3) Cascade	73	-0.358084	-1.49596	0.0122039	0.0469531	0.0305936	985	tags=21%, list=7%, signal=19%	20111/16476/26410/66589/18035/22190/16179/231130/19053/66724/26397/103583/319520/68652/11820
R-MMU-5653656	Vesicle-mediated transport	478	-0.278492	-1.49786	9.77785e-05	0.00120092	0.000782492	2609	tags=28%, list=20%, signal=23%	231874/16561/73710/68097/252903/14612/227648/233489/16835/229521/19707/22151/12874/50907/67231/99683/22088/11777/11699/224139/20778/66687/19338/13649/216344/12793/67489/104318/20405/192236/218503/207592/14618/16554/19347/12847/381605/66251/68505/54214/329260/19344/100017/27059/20661/11774/18472/235661/74325/14269/20692/52348/58244/28169/224617/11891/16562/56085/22318/77057/231580/21985/15239/1460…
R-MMU-199418	Negative regulation of the PI3K/AKT network	76	-0.355582	-1.50112	0.00890499	0.0385331	0.0251073	3333	tags=45%, list=25%, signal=34%	226849/14182/13874/16367/19353/19052/18706/20779/22034/77125/14173/11652/74769/26417/56212/13649/26932/26413/327826/384783/19211/17311/117150/268980/19247/21802/18708/15937/14360/16179/108083/83490/19053/18720
R-MMU-112316	Neuronal System	133	-0.324444	-1.50575	0.00280486	0.0167913	0.0109408	2000	tags=26%, list=15%, signal=22%	22249/53623/19085/19268/18797/12297/13823/14708/228836/19280/14809/22318/12325/14251/18747/233977/12296/19339/14697/14677/20111/14645/18750/14688/105727/65106/54393/26558/216856/13383/20910/14678/269587/18749
R-MMU-174824	Plasma lipoprotein assembly, remodeling, and clearance	45	-0.395208	-1.50642	0.0222665	0.0697101	0.0454215	2626	tags=33%, list=20%, signal=27%	22359/16835/20778/11307/100017/76483/18747/27801/105847/22190/16956/67300/18749/20652/18550
R-MMU-166166	MyD88-independent TLR4 cascade	90	-0.347341	-1.51248	0.0112943	0.0444862	0.0289862	1141	tags=20%, list=9%, signal=18%	19247/20111/16476/26410/66589/18035/22190/56532/16179/231130/19053/66724/26397/103583/56550/319520/68652/11820
R-MMU-937061	TRIF(TICAM1)-mediated TLR4 signaling	90	-0.347341	-1.51248	0.0112943	0.0444862	0.0289862	1141	tags=20%, list=9%, signal=18%	19247/20111/16476/26410/66589/18035/22190/56532/16179/231130/19053/66724/26397/103583/56550/319520/68652/11820
R-MMU-3371556	Cellular response to heat stress	74	-0.360436	-1.51273	0.0114693	0.0446648	0.0291025	2753	tags=35%, list=21%, signal=28%	93759/14828/227720/70356/26417/110920/26413/67384/18141/17164/12325/18226/18415/15526/56351/15512/29810/328572/15505/56637/15499/107939/12955/218210/193740/15511
R-MMU-3371453	Regulation of HSF1-mediated heat shock response	58	-0.378954	-1.52363	0.0211434	0.067971	0.0442883	2753	tags=38%, list=21%, signal=30%	93759/14828/227720/70356/26417/110920/26413/67384/18141/17164/18226/18415/15526/15512/29810/15505/56637/15499/107939/218210/193740/15511
R-MMU-112315	Transmission across Chemical Synapses	94	-0.348526	-1.52872	0.0103172	0.0427871	0.0278791	2000	tags=28%, list=15%, signal=24%	22249/53623/19085/18797/12297/14708/14809/22318/12325/18747/233977/12296/19339/14697/14677/20111/14645/18750/14688/105727/65106/54393/13383/20910/14678/18749
R-MMU-388396	GPCR downstream signalling	239	-0.307718	-1.53298	0.000600197	0.00504376	0.0032864	3182	tags=36%, list=24%, signal=28%	16439/235611/19736/14707/230972/19734/109689/19052/18798/12266/15461/54126/18706/20779/14825/320129/18574/21333/110524/56077/26385/23939/11652/18607/76123/18577/19228/19219/11539/18583/54598/26417/75547/56533/13649/17202/14682/13605/16440/23945/19085/101497/26413/381112/18797/20662/16402/14708/18575/14683/110197/18747/18708/50780/19878/14697/14677/20111/223435/18750/12778/22325/54324/14688/18753/…
R-MMU-199992	trans-Golgi Network Vesicle Budding	64	-0.373982	-1.53424	0.0127666	0.0483417	0.0314983	2559	tags=39%, list=19%, signal=32%	252903/233489/12874/11777/224139/67489/27059/20661/11774/74325/22318/231580/21985/15239/13430/117197/64138/20619/16004/18704/75612/67300/170760/107338/11820
R-MMU-422356	Regulation of insulin secretion	40	-0.416285	-1.5399	0.0218241	0.0689355	0.0449168	2611	tags=42%, list=20%, signal=34%	12288/17118/14682/16440/18797/12297/14708/14683/18747/12296/14697/14677/18750/14688/20525/14678/18749
R-MMU-163685	Integration of energy metabolism	53	-0.394423	-1.54052	0.0111355	0.0444862	0.0289862	2698	tags=42%, list=20%, signal=33%	55979/12288/17118/108079/14682/16440/19085/18797/12297/14708/14683/18747/12296/108097/14697/14677/18750/14688/72674/20525/14678/18749
R-MMU-448424	Interleukin-17 signaling	53	-0.394438	-1.54058	0.0111355	0.0444862	0.0289862	985	tags=25%, list=7%, signal=23%	20111/16476/26410/66589/22190/16179/231130/19053/66724/26397/103583/319520/68652
R-MMU-450294	MAP kinase activation	53	-0.394438	-1.54058	0.0111355	0.0444862	0.0289862	985	tags=25%, list=7%, signal=23%	20111/16476/26410/66589/22190/16179/231130/19053/66724/26397/103583/319520/68652
R-MMU-372790	Signaling by GPCR	249	-0.306595	-1.54111	0.000471732	0.00422355	0.00275197	3182	tags=33%, list=24%, signal=26%	19052/18798/12266/15461/230857/54126/18706/20779/14825/320129/18574/21333/110524/56077/26385/23939/11652/18607/76123/18577/19228/19219/11539/18583/54598/26417/75547/56533/13649/14747/17202/14682/13605/16440/23945/19085/101497/26413/381112/18797/20662/16402/14708/18575/14683/110197/18747/18708/50780/19878/14697/14677/20111/223435/18750/12778/22325/54324/14688/18753/19877/15552/16653/54393/56349/18…
R-MMU-354192	Integrin signaling	21	-0.499135	-1.55843	0.0160623	0.0565723	0.0368612	3969	tags=62%, list=30%, signal=43%	12928/12988/14784/14083/20779/215449/18607/110135/20662/19246/12927/14268/20416
R-MMU-204998	Cell death signalling via NRAGE, NRIF and NADE	60	-0.383367	-1.56114	0.0116126	0.04504	0.029347	3364	tags=33%, list=25%, signal=25%	230972/19353/54126/66340/22034/75547/226548/13605/101497/381112/20662/18049/223435/22325/54324/22190/56349/14674/207212/72754
R-MMU-199977	ER to Golgi Anterograde Transport	125	-0.341135	-1.56567	0.00179783	0.0118781	0.00773949	2581	tags=28%, list=19%, signal=23%	73710/68097/227648/22151/50907/67231/99683/224139/12793/104318/12847/66251/235661/105522/21802/218811/64138/213827/66913/105785/216131/228998/74498/11844/13424/214895/56334/69162/68137/20742/67511/77371/107338/11843/66676
R-MMU-6807878	COPI-mediated anterograde transport	82	-0.364454	-1.56715	0.00841392	0.0373173	0.0243151	695	tags=17%, list=5%, signal=16%	213827/66913/105785/228998/74498/11844/13424/56334/68137/20742/67511/107338/11843/66676
R-MMU-193704	p75 NTR receptor-mediated signalling	72	-0.374913	-1.56941	0.00891764	0.0385331	0.0251073	2056	tags=40%, list=16%, signal=34%	208117/19697/11848/277360/192662/230972/19353/54126/66340/22034/75547/226548/13605/18759/101497/381112/20662/18049/223435/22325/54324/18035/22190/56349/16179/14674/68585/207212/72754
R-MMU-8939211	ESR-mediated signaling	112	-0.349383	-1.57199	0.00287193	0.0168792	0.0109981	3306	tags=45%, list=25%, signal=34%	68024/13874/14229/22278/15461/18706/20779/319181/18762/99982/16001/103573/12705/14462/268527/11652/18607/81601/26417/12400/107951/13649/16589/22282/319158/18519/26413/56484/14708/12576/319190/20683/268980/21802/21887/18708/15375/17395/14697/14677/56351/14688/328572/12390/16653/15507/20416/14678/68268/268903
R-MMU-2028269	Signaling by Hippo	20	-0.512551	-1.57363	0.0159643	0.0564348	0.0367716	2956	tags=70%, list=22%, signal=54%	58231/68473/13543/97064/21873/75723/56274/260305/64010/211652/50523/16798/56332/21872
R-MMU-1483255	PI Metabolism	63	-0.383815	-1.57617	0.00968103	0.0410373	0.0267389	3640	tags=46%, list=27%, signal=34%	74302/18717/17772/18711/77980/77116/75669/18706/56305/68365/74769/83436/83493/19249/101476/269180/109135/19211/117150/18708/50767/108083/16332/18704/101490/18720/84095/83435/271457
R-MMU-5654687	Downstream signaling of activated FGFR1	19	-0.516264	-1.58425	0.0177476	0.0611591	0.0398499	4148	tags=68%, list=31%, signal=47%	399558/14784/14165/14182/15461/18706/14173/20662/327826/19247/18708/16653/20416
R-MMU-983170	Antigen Presentation: Folding, assembly and peptide loading of class I MHC	23	-0.492355	-1.58525	0.0163073	0.057225	0.0372865	3248	tags=61%, list=25%, signal=46%	21356/21354/14991/20334/14828/12330/99683/240095/14827/218811/15013/69162/12317/77371
R-MMU-9013148	CDC42 GTPase cycle	73	-0.380162	-1.58819	0.00426171	0.0222931	0.0145257	3956	tags=45%, list=30%, signal=32%	76088/109294/277360/70719/192662/230972/78816/75974/225358/223254/117600/71302/11857/12549/239027/259302/263406/13605/71435/101497/110279/70497/50768/18708/223435/232906/14270/71544/22325/54324/214137/14674/11855
R-MMU-5620920	Cargo trafficking to the periciliary membrane	33	-0.45003	-1.59581	0.00891142	0.0385331	0.0251073	1289	tags=24%, list=10%, signal=22%	215445/216363/319757/105504/68146/107338/11843/18763
R-MMU-1638074	Keratan sulfate/keratin metabolism	26	-0.471075	-1.59724	0.0204803	0.0667466	0.0434906	1124	tags=23%, list=8%, signal=21%	56386/18295/20442/54371/75612/15211
R-MMU-2404192	Signaling by Type 1 Insulin-like Growth Factor 1 Receptor (IGF1R)	30	-0.460519	-1.59791	0.0204838	0.0667466	0.0434906	3896	tags=60%, list=29%, signal=42%	14784/14165/14182/75669/16367/18706/16001/14173/11652/18607/74769/16002/20662/327826/384783/19247/18708/20416
R-MMU-2428924	IGF1R signaling cascade	30	-0.460519	-1.59791	0.0204838	0.0667466	0.0434906	3896	tags=60%, list=29%, signal=42%	14784/14165/14182/75669/16367/18706/16001/14173/11652/18607/74769/16002/20662/327826/384783/19247/18708/20416
R-MMU-6811434	COPI-dependent Golgi-to-ER retrograde traffic	77	-0.378206	-1.59898	0.00383257	0.0210356	0.0137063	695	tags=18%, list=5%, signal=17%	213827/66913/16558/105785/228998/11844/20932/16570/56334/68137/67511/107338/11843/66676
R-MMU-114604	GPVI-mediated activation cascade	23	-0.497071	-1.60044	0.0151105	0.05411	0.0352568	3223	tags=57%, list=24%, signal=43%	19353/14726/18706/18607/74769/56212/19247/18708/22325/14360/12842/12843/11852
R-MMU-9009391	Extra-nuclear estrogen signaling	59	-0.394383	-1.60103	0.0132921	0.0495114	0.0322605	3488	tags=51%, list=26%, signal=38%	14083/14707/13874/15461/18706/20779/18762/16001/103573/11652/18607/13649/16589/26413/56484/14708/12576/268980/21802/18708/17395/14697/14677/14688/12390/16653/15507/20416/14678/68268
R-MMU-1660499	Synthesis of PIPs at the plasma membrane	41	-0.429387	-1.60657	0.0134603	0.0495114	0.0322605	2500	tags=39%, list=19%, signal=32%	74769/83436/19249/101476/269180/109135/19211/117150/18708/108083/16332/18704/18720/84095/83435/271457
R-MMU-9013404	RAC2 GTPase cycle	72	-0.383847	-1.60681	0.00612364	0.0290418	0.018923	3827	tags=46%, list=29%, signal=33%	22319/13511/277360/192662/75739/29875/70361/18706/71302/233103/71703/238130/56699/13057/26431/52331/71435/13836/110279/70497/20947/50884/18708/223435/232906/71544/22325/224105/70804/66898/216963/11308/242687
R-MMU-2559584	Formation of Senescence-Associated Heterochromatin Foci (SAHF)	14	-0.569637	-1.60706	0.0224852	0.0699378	0.0455698	2453	tags=50%, list=19%, signal=41%	111241/14957/75560/50709/104248/15260/19645
R-MMU-186763	Downstream signal transduction	27	-0.477232	-1.61469	0.0179832	0.0615283	0.0400904	4378	tags=70%, list=33%, signal=47%	12928/14786/18590/14784/20851/15461/18706/20779/20850/74769/20662/218397/19247/18708/12927/20848/16653/17973/17974
R-MMU-5654696	Downstream signaling of activated FGFR2	18	-0.533902	-1.61606	0.0177476	0.0611591	0.0398499	3896	tags=61%, list=29%, signal=43%	14784/14165/15461/18706/14173/20662/327826/19247/18708/16653/20416
R-MMU-948021	Transport to the Golgi and subsequent modification	147	-0.345058	-1.61814	0.000687917	0.00568125	0.00370177	2584	tags=28%, list=20%, signal=23%	71665/73710/68097/227648/22151/50907/67231/99683/224139/12793/17155/104318/12847/66251/235661/140481/105522/56386/21802/218811/64138/107895/213827/66913/105785/216131/228998/17158/74498/11844/13424/214895/56334/69162/68137/20742/67511/77371/107338/11843/66676
R-MMU-8875878	MET promotes cell motility	27	-0.478292	-1.61828	0.0179832	0.0615283	0.0400904	3488	tags=44%, list=26%, signal=33%	14083/19353/20779/215449/16400/53867/214058/373864/14268/12842/12843/12831
R-MMU-9013424	RHOV GTPase cycle	31	-0.465625	-1.62394	0.0101299	0.0421934	0.0274923	2110	tags=42%, list=16%, signal=35%	26431/83669/13836/326618/244895/18708/58220/224105/17973/67300/17974/216963/20742
R-MMU-216083	Integrin cell surface interactions	49	-0.420147	-1.62851	0.00806521	0.0369688	0.024088	2800	tags=43%, list=21%, signal=34%	12822/16419/16400/12834/12827/12833/320910/94216/110135/53867/16402/16423/12841/16456/16410/12550/14268/12842/12843/12826/12831
R-MMU-9609523	Insertion of tail-anchored proteins into the endoplasmic reticulum membrane	13	-0.591851	-1.62873	0.0221478	0.0695658	0.0453275	1983	tags=38%, list=15%, signal=33%	19122/22318/30960/28146/11820
R-MMU-76002	Platelet activation, signaling and aggregation	172	-0.341288	-1.62883	0.00028022	0.00282579	0.00184122	3552	tags=42%, list=27%, signal=31%	56541/16439/14083/67059/14707/14456/109689/21808/19353/14726/109232/18706/22631/20779/22340/215449/21803/21767/110524/56077/218454/18607/74769/68038/192176/26417/11674/56212/14205/66866/14682/71660/16440/23945/110135/16002/21859/26413/13601/20662/14708/20692/56055/110197/19247/18708/14697/14677/18750/54216/19246/22325/12927/104009/14688/18753/109711/72017/14360/14674/14268/20416/380921/22330/1467…
R-MMU-2129379	Molecules associated with elastic fibres	27	-0.481964	-1.6307	0.0170765	0.0594884	0.0387612	3413	tags=59%, list=26%, signal=44%	12162/16997/108075/21808/21803/16419/13717/12159/16998/246707/58859/320910/100952/14119/16410/14268
R-MMU-187037	Signaling by NTRK1 (TRKA)	59	-0.40203	-1.63208	0.00984341	0.041179	0.0268313	3236	tags=44%, list=24%, signal=33%	16367/19052/15461/73086/18706/109880/23939/19730/74769/26417/26413/20662/17164/327826/17937/384783/18708/18049/20111/13654/16653/19053/20416/67300/319520/107932
R-MMU-1227986	Signaling by ERBB2	40	-0.441976	-1.63493	0.00981003	0.041179	0.0268313	4225	tags=55%, list=32%, signal=38%	14786/13866/76890/14784/11848/19253/13874/15461/18706/20779/11652/13649/20662/22612/18708/18750/18753/13367/22190/16653/14360/20416
R-MMU-109582	Hemostasis	329	-0.317018	-1.63997	8.53215e-06	0.000199361	0.000129899	3333	tags=37%, list=25%, signal=29%	226849/14456/109689/21808/75974/19353/19052/14726/16923/109232/15461/18706/22631/20779/22340/215449/99982/18574/21803/21767/110524/56077/67972/13052/259300/14462/218454/18607/56697/17289/16561/73710/74769/22761/238130/22151/68038/18439/192176/26417/11938/17134/11674/56212/20970/14205/66866/16452/14682/26932/71660/17135/16440/23945/110135/16002/19085/21859/16554/26413/20399/13601/242202/20662/1640…
R-MMU-8853659	RET signaling	31	-0.470699	-1.64163	0.00907945	0.0388309	0.0253013	3042	tags=55%, list=23%, signal=42%	18706/20779/23939/74769/14783/20662/327826/384783/11876/18747/19247/18708/18750/14585/20416/18749/13448
R-MMU-74751	Insulin receptor signalling cascade	30	-0.477192	-1.65576	0.0126073	0.0479279	0.0312287	3896	tags=63%, list=29%, signal=45%	14784/14165/14182/75669/16367/18706/14173/11652/18607/74769/26417/26413/14783/20662/327826/384783/19247/18708/20416
R-MMU-177929	Signaling by EGFR	43	-0.442083	-1.66154	0.00771327	0.0356972	0.0232594	3283	tags=49%, list=25%, signal=37%	13874/12402/15461/54126/18706/20779/13649/20405/20662/24064/15239/19247/21802/18708/19303/20844/13854/22190/16653/24063/20416
R-MMU-212676	Dopamine Neurotransmitter Release Cycle	11	-0.625966	-1.66579	0.0209052	0.0674317	0.043937	2965	tags=73%, list=22%, signal=56%	116837/20964/12361/22249/22318/233977/19339/20910
R-MMU-9614085	FOXO-mediated transcription	19	-0.544151	-1.66982	0.00897616	0.0385613	0.0251256	3362	tags=63%, list=25%, signal=47%	64384/22631/93759/22628/11652/18519/56458/110616/56484/54601/328572/17128
R-MMU-5173214	O-glycosylation of TSR domain-containing proteins	16	-0.571479	-1.67129	0.0140845	0.0509166	0.0331761	2677	tags=56%, list=20%, signal=45%	216725/23794/77739/229595/224697/80294/20357/11504/21826
R-MMU-3000170	Syndecan interactions	15	-0.584571	-1.67448	0.0151372	0.05411	0.0352568	2867	tags=67%, list=22%, signal=52%	21803/16419/14173/20970/192897/18750/16410/14268/16403/20971
R-MMU-166520	Signaling by NTRKs	70	-0.401937	-1.67464	0.00174928	0.011655	0.00759416	3340	tags=44%, list=25%, signal=33%	18212/16367/19353/19052/15461/73086/18706/109880/20779/23939/19730/74769/26417/26413/20662/17164/327826/17937/384783/18708/18049/20111/13654/16653/14360/19053/20416/67300/319520/107932/18550
R-MMU-1433557	Signaling by SCF-KIT	33	-0.473966	-1.68069	0.00488091	0.0243824	0.015887	3223	tags=64%, list=24%, signal=48%	20851/19353/16923/12402/15461/18706/20779/20850/14159/16452/14783/20662/17311/19247/22612/18708/17395/18750/20848/16653/14360
R-MMU-9013106	RHOC GTPase cycle	65	-0.409436	-1.6807	0.00221769	0.0141637	0.00922871	1971	tags=45%, list=15%, signal=38%	14252/21873/11848/22319/277360/192662/29875/70361/71302/71409/75547/71435/19285/110279/13830/50768/14251/18708/19878/109333/232906/22325/54324/12704/19877/13367/207212/11855/72754
R-MMU-419037	NCAM1 interactions	13	-0.612148	-1.68459	0.0165743	0.0579494	0.0377585	2536	tags=54%, list=19%, signal=44%	12834/12827/12833/53867/12841/12826/12831
R-MMU-5674135	MAP2K and MAPK activation	33	-0.475324	-1.68551	0.00480639	0.0243626	0.0158741	3969	tags=58%, list=30%, signal=40%	12988/11461/216869/29875/109689/83409/15461/109880/20779/215449/26417/110135/26413/194231/23980/16653/14268/22330/11836
R-MMU-210500	Glutamate Neurotransmitter Release Cycle	14	-0.597866	-1.6867	0.0123573	0.0472502	0.0307871	2000	tags=43%, list=15%, signal=36%	22249/22318/233977/19339/65106/20910
R-MMU-8957275	Post-translational protein phosphorylation	69	-0.407653	-1.69092	0.00223519	0.0141809	0.00923992	1946	tags=26%, list=15%, signal=22%	208659/214058/11487/16007/76453/18220/11576/16011/22027/104009/19089/74761/17283/14268/80752/11804/66940/11820
R-MMU-446728	Cell junction organization	50	-0.435062	-1.69406	0.00440721	0.0228222	0.0148704	3562	tags=44%, list=27%, signal=32%	12552/68794/16202/19294/58998/12563/12387/22323/192176/18759/192897/214058/57342/19303/16456/58220/17356/109711/18810/12550/12388/16403
R-MMU-5694530	Cargo concentration in the ER	24	-0.518939	-1.69891	0.00939704	0.0400105	0.0260699	3134	tags=50%, list=24%, signal=38%	193813/70361/20334/50907/99683/12793/21802/218811/64138/214895/56334/77371
R-MMU-8980692	RHOA GTPase cycle	123	-0.371329	-1.7007	0.000264391	0.00269454	0.0017557	3829	tags=44%, list=29%, signal=32%	11848/22319/109294/277360/70719/192662/58996/29875/78816/70361/76577/54126/21763/223254/117600/71302/11857/268301/12549/239027/228482/75547/263406/52331/13605/71435/19285/52428/110279/213522/13830/50768/14251/18708/19878/109333/223435/232906/54216/71544/22325/54324/214137/12704/19877/13367/268970/20619/70804/56349/54411/207212/11855/72754
R-MMU-157118	Signaling by NOTCH	35	-0.471687	-1.71171	0.00409491	0.0219158	0.0142798	3389	tags=49%, list=26%, signal=36%	18128/14534/433586/22631/66340/13649/226548/18519/18759/11487/13710/16449/328572/22190/56334/18550/103806
R-MMU-1474228	Degradation of the extracellular matrix	62	-0.419275	-1.71743	0.00256324	0.0158425	0.0103226	2800	tags=40%, list=21%, signal=32%	12822/23794/12337/12834/13717/18073/12827/12833/17388/17386/94216/11490/12819/53867/11487/14119/17395/12550/14268/12842/12843/12816/18550/12826/12831
R-MMU-1442490	Collagen degradation	33	-0.484788	-1.71906	0.00365194	0.0203405	0.0132534	2800	tags=48%, list=21%, signal=38%	12822/12834/12827/12833/17388/17386/94216/12819/53867/17395/12842/12843/12816/18550/12826/12831
R-MMU-201722	Formation of the beta-catenin:TCF transactivating complex	21	-0.551387	-1.72157	0.00363633	0.0203405	0.0132534	2751	tags=57%, list=21%, signal=45%	12387/21752/20586/21885/68911/21886/213464/77578/21887/80288/328572/17283
R-MMU-6805567	Keratinization	38	-0.471225	-1.73229	0.00428176	0.0222931	0.0145257	3026	tags=39%, list=23%, signal=31%	66809/18772/16669/16668/317653/16661/227937/13506/109620/386463/64058/99681/67451/19041/14027
R-MMU-6809371	Formation of the cornified envelope	38	-0.471225	-1.73229	0.00428176	0.0222931	0.0145257	3026	tags=39%, list=23%, signal=31%	66809/18772/16669/16668/317653/16661/227937/13506/109620/386463/64058/99681/67451/19041/14027
R-MMU-8874081	MET activates PTK2 signaling	17	-0.582644	-1.73258	0.00849227	0.0374912	0.0244284	3488	tags=59%, list=26%, signal=43%	14083/20779/16400/53867/214058/373864/14268/12842/12843/12831
R-MMU-6794362	Protein-protein interactions at synapses	30	-0.502728	-1.74437	0.00574684	0.0275274	0.0179362	3106	tags=60%, list=23%, signal=46%	14252/233067/67533/26557/12361/13821/26556/53623/19268/13823/228836/19280/14251/233977/26558/216856/13383/269587
R-MMU-76009	Platelet Aggregation (Plug Formation)	24	-0.533415	-1.7463	0.00651612	0.030751	0.0200366	3969	tags=58%, list=30%, signal=41%	12988/14784/14083/20779/215449/18607/110135/20662/19246/12927/14268/20416/12842/12843
R-MMU-1433559	Regulation of KIT signaling	13	-0.639723	-1.76047	0.00868426	0.0381629	0.0248661	3123	tags=69%, list=24%, signal=53%	14784/16923/12402/20779/20662/17311/22612/18750/14360
R-MMU-381426	Regulation of Insulin-like Growth Factor (IGF) transport and uptake by Insulin-like Growth Factor Binding Proteins (IGFBPs)	73	-0.42284	-1.76649	0.000432182	0.00401971	0.00261915	1946	tags=27%, list=15%, signal=24%	208659/16002/214058/16008/11487/16007/76453/18220/11576/16011/22027/104009/19089/74761/17283/14268/80752/11804/66940/11820
R-MMU-3214842	HDMs demethylate histones	23	-0.549377	-1.76885	0.00425907	0.0222931	0.0145257	3089	tags=48%, list=23%, signal=37%	20591/214899/193796/99982/218214/319158/230674/75605/18676/225876/216850
R-MMU-193648	NRAGE signals death through JNK	42	-0.473036	-1.77412	0.00415246	0.0221003	0.0144	2299	tags=36%, list=17%, signal=30%	230972/19353/54126/75547/13605/101497/381112/20662/223435/22325/54324/56349/14674/207212/72754
R-MMU-1502540	Signaling by Activin	12	-0.658197	-1.77527	0.00789261	0.0363515	0.0236858	2328	tags=75%, list=18%, signal=62%	83554/26417/11481/26413/16323/16324/11480/11479/17128
R-MMU-9634597	GPER1 signaling	22	-0.56188	-1.77578	0.00453571	0.0233613	0.0152217	1900	tags=45%, list=14%, signal=39%	19085/16402/14708/14683/18747/14697/14688/14268/20416/18749
R-MMU-400685	Sema4D in semaphorin signaling	12	-0.661437	-1.78401	0.00716925	0.0333405	0.0217239	4427	tags=92%, list=33%, signal=61%	213498/13866/11848/235611/19353/20130/20354/19878/232906/19877/11852
R-MMU-9607240	FLT3 Signaling	25	-0.534308	-1.79026	0.00351416	0.0199205	0.0129797	3123	tags=60%, list=24%, signal=46%	16923/12402/15461/18706/11652/54607/216233/14783/56484/20662/12576/18708/22190/16653/19271
R-MMU-9006934	Signaling by Receptor Tyrosine Kinases	337	-0.346392	-1.79809	1.41662e-07	5.65467e-06	3.68445e-06	3340	tags=38%, list=25%, signal=29%	18212/14182/13874/75669/16367/19353/19052/16923/12402/15461/73086/54126/18706/109880/20779/66340/22340/20850/215449/18762/78757/16001/14159/18481/12387/433702/23939/14173/11652/16400/18607/230126/19730/12834/74769/109270/26417/19242/14205/12827/13649/13057/20733/12833/16452/226548/20405/16002/26413/19268/14783/260302/53867/214058/20662/17164/68775/56705/327826/373864/17937/218397/384783/16453/240…
R-MMU-2173793	Transcriptional activity of SMAD2/SMAD3:SMAD4 heterotrimer	36	-0.495927	-1.79972	0.00197958	0.0129009	0.00840595	2566	tags=47%, list=19%, signal=38%	20602/19042/26417/107951/66313/26413/21815/20683/20482/19650/104394/22190/17128/17283/93836/17131/18550
R-MMU-1566948	Elastic fibre formation	34	-0.500085	-1.80103	0.00384262	0.0210356	0.0137063	3413	tags=56%, list=26%, signal=42%	108075/21808/21803/16419/13717/16949/12159/16948/16998/246707/58859/320910/16402/100952/14119/16410/14268/94352/18550
R-MMU-5654743	Signaling by FGFR4	29	-0.526313	-1.80937	0.00349274	0.0199169	0.0129774	3182	tags=62%, list=24%, signal=47%	19052/12402/15461/18706/109880/20779/14173/26417/26413/20662/327826/24064/19247/18708/22190/16653/19053/20416
R-MMU-5654741	Signaling by FGFR3	30	-0.52156	-1.80971	0.00282193	0.0167913	0.0109408	3182	tags=60%, list=24%, signal=46%	19052/12402/15461/18706/109880/20779/14173/26417/26413/20662/327826/24064/19247/18708/22190/16653/19053/20416
R-MMU-170834	Signaling by TGF-beta Receptor Complex	68	-0.439162	-1.81355	0.000471418	0.00422355	0.00275197	3460	tags=47%, list=26%, signal=35%	20901/108075/216080/21808/228839/12402/75788/18762/21803/16419/20602/19042/26417/107951/66313/16998/320910/26413/21815/20683/20482/19650/16456/68010/16410/104394/22190/17128/17283/93836/17131/18550
R-MMU-3000178	ECM proteoglycans	26	-0.535014	-1.81404	0.00309495	0.0178612	0.011638	2795	tags=46%, list=21%, signal=36%	16419/12834/12833/53867/20692/12841/16410/14268/12842/12843/12831/11820
R-MMU-6794361	Neurexins and neuroligins	14	-0.645178	-1.82018	0.00389273	0.0211888	0.0138061	3106	tags=64%, list=23%, signal=49%	26557/12361/13821/26556/13823/228836/26558/216856/269587
R-MMU-3371568	Attenuation phase	12	-0.676325	-1.82416	0.00544	0.0267257	0.0174139	862	tags=50%, list=7%, signal=47%	56351/15512/328572/15499/193740/15511
R-MMU-1500931	Cell-Cell communication	61	-0.446368	-1.82718	0.00100582	0.0075872	0.00494365	3367	tags=43%, list=25%, signal=32%	29875/68794/16202/19294/58998/12563/12387/22323/192176/18759/192897/214058/57342/16423/19303/16456/58220/17356/109711/18810/12550/17973/14360/12388/17974/16403
R-MMU-3000157	Laminin interactions	10	-0.708318	-1.83364	0.00353553	0.0199237	0.0129819	2475	tags=70%, list=19%, signal=57%	18073/18074/12827/94216/214058/16403/12826
R-MMU-373755	Semaphorin interactions	37	-0.503664	-1.84137	0.00121935	0.00884953	0.00576615	4229	tags=68%, list=32%, signal=46%	18846/13866/15516/16885/11848/18717/235611/19353/20130/14159/18481/18844/65254/20354/12934/214968/19878/232906/18186/224105/19877/14360/56637/11852/20349
R-MMU-202733	Cell surface interactions at the vascular wall	56	-0.464416	-1.84753	0.000590471	0.00500594	0.00326176	3094	tags=46%, list=23%, signal=36%	15461/18706/20779/21803/13052/17289/74769/20970/20662/16402/16423/14733/19247/22612/18708/16456/16149/16410/16653/14360/14268/20416/12842/12843/20340/20971
R-MMU-2173796	SMAD2/SMAD3:SMAD4 heterotrimer regulates transcription	24	-0.565013	-1.84975	0.00250939	0.0156104	0.0101714	2328	tags=50%, list=18%, signal=41%	26417/107951/26413/20683/19650/104394/22190/17128/17283/93836/17131/18550
R-MMU-6785807	Interleukin-4 and Interleukin-13 signaling	10	-0.715475	-1.85217	0.00276921	0.0167913	0.0109408	2709	tags=70%, list=20%, signal=56%	16164/54721/56468/16452/16453/22027/20848
R-MMU-5654736	Signaling by FGFR1	36	-0.510859	-1.85391	0.00109538	0.0081347	0.00530038	3321	tags=58%, list=25%, signal=44%	14182/19052/12402/15461/18706/109880/20779/14173/26417/26413/20662/327826/24064/19247/18708/114715/22190/16653/19053/20416/116701
R-MMU-2871796	FCERI mediated MAPK activation	21	-0.595284	-1.85863	0.000732264	0.00589503	0.00384106	3223	tags=48%, list=24%, signal=36%	19353/15461/26417/26413/20662/22325/16476/224105/16653/20416
R-MMU-2029480	Fcgamma receptor (FCGR) dependent phagocytosis	60	-0.456422	-1.85864	0.000402446	0.00385358	0.00251091	1359	tags=58%, list=10%, signal=53%	12928/56443/329165/15516/80987/16885/66713/11461/14784/14083/19353/18706/20779/17918/56378/74769/26417/26413/83767/17886/50884/68089/22612/18708/22325/18016/18753/17973/14360/245880/11867/71910/74117/11308/242687
R-MMU-9012999	RHO GTPase cycle	354	-0.358415	-1.87726	8.65478e-09	6.37791e-07	4.1557e-07	3119	tags=35%, list=24%, signal=28%	70361/71228/76577/54126/18706/27360/21763/225358/54004/223254/117600/71302/11857/233103/268301/12549/18481/239027/71703/217866/216197/71409/75089/233489/18844/244418/238130/12874/269061/228482/75547/56381/56212/208994/259302/56699/13057/26431/19249/263406/52331/13605/83669/71435/19285/13836/227937/326618/101497/52428/66251/242202/64652/20662/109620/110279/244895/66922/213522/70598/14269/327826/83…
R-MMU-3371571	HSF1-dependent transactivation	19	-0.613796	-1.88354	0.0013033	0.00931762	0.00607114	1220	tags=42%, list=9%, signal=38%	12325/56351/15512/328572/15499/12955/193740/15511
R-MMU-375165	NCAM signaling for neurite out-growth	26	-0.556412	-1.88659	0.00150427	0.0103675	0.00675525	3094	tags=58%, list=23%, signal=44%	15461/73086/12834/26417/12827/12833/26413/53867/20662/12841/16653/14360/20742/12826/12831
R-MMU-186797	Signaling by PDGF	45	-0.495015	-1.88686	0.000408428	0.00385358	0.00251091	3094	tags=51%, list=23%, signal=39%	15461/18706/20779/20850/12834/74769/12827/12833/53867/20662/218397/19247/18708/12841/12927/20848/16653/17973/21826/17974/18550/12826/12831
R-MMU-9013420	RHOU GTPase cycle	35	-0.520325	-1.88821	0.000709664	0.00581075	0.00378615	3107	tags=57%, list=23%, signal=44%	29875/71228/54126/12549/18481/26431/83669/13836/244895/15239/18708/14270/20844/224105/17973/67300/17974/69581/216963/20742
R-MMU-416482	G alpha (12/13) signalling events	57	-0.472191	-1.89353	0.000213779	0.00225055	0.00146641	2299	tags=32%, list=17%, signal=26%	75547/13605/101497/381112/20662/14708/19878/14697/223435/22325/54324/14688/19877/56349/14674/11852/207212/72754
R-MMU-5663213	RHO GTPases Activate WASPs and WAVEs	30	-0.548325	-1.90258	0.000957724	0.00733999	0.00478257	4347	tags=67%, list=33%, signal=45%	56443/329165/80987/66713/11461/14784/14083/19353/56378/26417/26413/83767/50884/68089/17973/245880/11867/74117/11308/242687
R-MMU-3928665	EPH-ephrin mediated repulsion of cells	26	-0.562664	-1.90779	0.00125504	0.00904008	0.00589031	3230	tags=58%, list=24%, signal=44%	13638/19353/20779/66340/13636/226548/13836/13640/13641/22612/17395/22325/13845/14360/13642
R-MMU-9013149	RAC1 GTPase cycle	138	-0.409901	-1.90866	4.13008e-06	0.000119898	7.81225e-05	3827	tags=46%, list=29%, signal=33%	22319/109294/277360/70719/192662/58996/75739/29875/78816/75974/19353/54126/18706/225358/223254/117600/71302/11857/233103/12549/18481/239027/238130/259302/56699/13057/26431/263406/13605/71435/13836/101497/64652/20662/110279/213522/83767/20401/70497/50768/20947/50884/18708/109333/223435/232906/14270/71544/22325/54324/16449/224105/214137/12704/20619/245880/14674/214804/66898/216963/11855/11308/242687
R-MMU-9006936	Signaling by TGFB family members	87	-0.440201	-1.91359	4.95479e-05	0.000695724	0.000453318	3532	tags=47%, list=27%, signal=35%	12167/20901/108075/216080/21808/228839/83554/12402/75788/18762/21803/16419/20602/19042/26417/107951/66313/16998/320910/11481/26413/17125/21815/16323/16324/11480/20683/20482/19650/12168/11479/16456/68010/16410/104394/22190/17128/17283/93836/17131/18550
R-MMU-9013423	RAC3 GTPase cycle	73	-0.461612	-1.92846	4.41214e-05	0.000650282	0.000423709	2138	tags=34%, list=16%, signal=29%	13057/26431/52331/71435/13836/110279/83767/70497/20947/50884/18708/223435/232906/14270/71544/22325/16449/224105/20619/70804/66898/216963/11855/11308/242687
R-MMU-2243919	Crosslinking of collagen fibrils	14	-0.684368	-1.93074	0.0012158	0.00884953	0.00576615	2343	tags=71%, list=18%, signal=59%	16949/16948/12827/94216/18542/69675/94352/12842/12843/12826
R-MMU-5621575	CD209 (DC-SIGN) signaling	14	-0.685235	-1.93319	0.00117978	0.00869407	0.00566485	1147	tags=71%, list=9%, signal=65%	15461/73086/18481/18747/328572/224105/16653/14360/18749/19698
R-MMU-5218921	VEGFR2 mediated cell proliferation	12	-0.721826	-1.94689	0.00138234	0.00973736	0.00634464	3094	tags=75%, list=23%, signal=58%	15461/20779/18762/18607/218397/18750/18753/16653/22339
R-MMU-3928664	Ephrin signaling	13	-0.710813	-1.95611	0.000880991	0.00697512	0.00454483	3223	tags=85%, list=24%, signal=64%	19353/54126/20779/18481/13641/224105/13845/14360/13642/17974/216963
R-MMU-8948216	Collagen chain trimerization	20	-0.64004	-1.96504	0.000371337	0.00366743	0.00238961	2800	tags=60%, list=21%, signal=47%	107581/12822/12834/12833/12819/53867/373864/12841/12842/12843/12816/12831
R-MMU-3928662	EPHB-mediated forward signaling	30	-0.568965	-1.97419	0.000448843	0.00409562	0.00266861	3967	tags=63%, list=30%, signal=44%	66713/11461/11848/14083/19353/15461/20779/56378/218397/13641/68089/22612/19878/19877/13845/14360/11867/13642/74117
R-MMU-6806834	Signaling by MET	63	-0.482029	-1.97949	7.95644e-05	0.00103004	0.000671148	3223	tags=51%, list=24%, signal=39%	19353/12402/15461/18706/20779/215449/16400/20733/20405/260302/53867/214058/20662/56705/373864/15239/19247/18708/19246/20844/20848/20732/22190/16653/11845/14268/20416/12842/12843/15451/12831/19271
R-MMU-9013406	RHOQ GTPase cycle	51	-0.506126	-1.98092	9.19648e-05	0.00114419	0.000745525	2180	tags=55%, list=16%, signal=46%	22319/277360/260409/75739/29875/54126/71302/217866/56699/26431/263406/71435/14269/13830/70497/14609/50768/328232/232906/14270/94221/224105/20619/68146/104215/106628/216963/11855
R-MMU-4420097	VEGFA-VEGFR2 Pathway	83	-0.462116	-1.99091	1.38818e-05	0.000295527	0.000192559	3094	tags=47%, list=23%, signal=36%	15461/18706/20779/18762/78757/18481/12387/11652/18607/230126/74769/109270/13057/17164/218397/83767/50884/18747/18708/19878/19303/18750/22325/12927/16410/224105/18753/19877/16653/17973/14360/245880/15507/12388/17974/18749/22339/11308/242687
R-MMU-2029482	Regulation of actin dynamics for phagocytic cup formation	44	-0.528012	-1.99622	0.000205819	0.00221544	0.00144353	4378	tags=61%, list=33%, signal=41%	12928/56443/329165/15516/80987/16885/66713/11461/14784/14083/19353/17918/56378/26417/26413/83767/17886/50884/68089/22325/18016/17973/245880/11867/74117/11308/242687
R-MMU-9675108	Nervous system development	208	-0.41476	-2.02953	1.17363e-08	7.68796e-07	5.0093e-07	3094	tags=40%, list=23%, signal=31%	15461/73086/54126/18706/20779/20130/66340/20563/13800/14159/56378/18481/23939/22323/22359/73710/12834/18844/74769/22151/26417/65254/20354/19876/12827/13649/13636/12833/226548/13836/26413/13640/14783/53867/20662/16402/56705/12934/327826/218397/384783/214968/13641/11876/14733/13429/18747/19247/13430/68089/22612/18708/12841/19878/17395/223435/232906/18750/22325/14585/16410/18186/224105/19877/13845/2…
R-MMU-422475	Axon guidance	207	-0.415851	-2.03025	1.20375e-08	7.68796e-07	5.0093e-07	3094	tags=41%, list=23%, signal=32%	15461/73086/54126/18706/20779/20130/66340/20563/13800/14159/56378/18481/23939/22323/22359/73710/12834/18844/74769/22151/26417/65254/20354/19876/12827/13649/13636/12833/226548/13836/26413/13640/14783/53867/20662/16402/56705/12934/327826/218397/384783/214968/13641/11876/14733/13429/18747/19247/13430/68089/22612/18708/12841/19878/17395/223435/232906/18750/22325/14585/16410/18186/224105/19877/13845/2…
R-MMU-194138	Signaling by VEGF	91	-0.465556	-2.0344	1.02384e-05	0.000222918	0.000145248	3094	tags=47%, list=23%, signal=36%	15461/18706/20779/22340/18762/78757/18481/12387/11652/18607/230126/74769/109270/14205/13057/17164/218397/83767/14254/50884/18747/18708/19878/19303/18750/22325/12927/16410/18186/224105/18753/19877/16653/17973/14360/245880/15507/12388/17974/18749/22339/11308/242687
R-MMU-1474244	Extracellular matrix organization	153	-0.435599	-2.053	3.82757e-08	1.7461e-06	1.13772e-06	2867	tags=42%, list=22%, signal=34%	21803/12822/16419/14173/216725/16400/23794/12337/12834/13717/18073/16949/18074/12159/16948/20970/12827/16998/12833/246707/58859/320910/17388/17386/94216/110135/11490/12819/192897/53867/214058/16402/100952/11487/14789/20692/373864/16423/18542/14119/69675/12841/17395/16456/18750/16410/12550/26432/18822/18451/14268/18452/94352/12842/12843/14218/12816/16403/12305/18550/12406/12826/12831/20971/11820
R-MMU-1266738	Developmental Biology	281	-0.4038	-2.0569	7.40869e-11	1.77438e-08	1.15615e-08	3094	tags=40%, list=23%, signal=31%	15461/73086/54126/18706/66809/20779/18772/20130/66340/20563/16669/13800/14159/56378/18481/12387/23939/11652/22323/22359/73710/20602/12834/18844/74769/22151/16668/26417/65254/20354/317653/16661/21413/19876/12827/13649/13636/12833/226548/56458/13836/227937/26413/13640/14783/53867/56484/13506/20662/109620/16402/56705/12934/21423/327826/21406/386463/218397/384783/117606/64058/214968/13641/11876/14733…
R-MMU-9013026	RHOB GTPase cycle	66	-0.505257	-2.07763	9.05836e-06	0.000206617	0.000134627	2012	tags=36%, list=15%, signal=31%	13605/71435/19285/52428/110279/13830/50768/14251/18708/19878/109333/232906/54216/22325/54324/12704/19877/13367/20619/56349/11852/207212/11855/72754
R-MMU-2682334	EPH-Ephrin signaling	54	-0.537867	-2.11317	6.27535e-06	0.000158205	0.000103083	4042	tags=63%, list=31%, signal=44%	13841/66713/11461/208117/11848/14083/13638/19353/15461/54126/20779/66340/56378/18481/13636/226548/13836/13640/218397/13641/68089/22612/19878/17395/22325/224105/19877/13845/14360/11867/13642/17974/74117/216963
R-MMU-3000171	Non-integrin membrane-ECM interactions	29	-0.63484	-2.18246	3.06455e-05	0.000506179	0.000329815	2867	tags=62%, list=22%, signal=49%	21803/16419/14173/20970/12827/94216/192897/53867/18750/16410/14268/12842/12843/16403/12305/12826/12831/20971
R-MMU-2022090	Assembly of collagen fibrils and other multimeric structures	34	-0.62192	-2.23981	7.3164e-06	0.000175228	0.000114174	2800	tags=62%, list=21%, signal=49%	12822/12834/16949/16948/12827/12833/17386/94216/12819/53867/373864/18542/69675/12841/17395/94352/12842/12843/12816/12826/12831
R-MMU-1474290	Collagen formation	54	-0.575917	-2.26266	4.13976e-07	1.58636e-05	1.03363e-05	2987	tags=54%, list=23%, signal=42%	269132/12822/216725/12834/16949/16948/12827/12833/17386/94216/12819/53867/14789/373864/18542/69675/12841/17395/26432/18822/18451/18452/94352/12842/12843/12816/12406/12826/12831
R-MMU-1650814	Collagen biosynthesis and modifying enzymes	43	-0.610329	-2.29389	1.51764e-06	5.01345e-05	3.26665e-05	2987	tags=53%, list=23%, signal=42%	269132/12822/216725/12834/12827/12833/94216/12819/53867/14789/373864/18542/12841/26432/18822/18451/18452/12842/12843/12816/12406/12826/12831
